# Supplementary material for: Comparative study of the quality indices, antioxidant substances, and mineral elements in different forms of cabbage
Source: BMC Plant Biol. 2024 Mar 14;24:187. doi: 10.1186/s12870-024-04857-4 (PMC10938656; doi:10.1186/s12870-024-04857-4)
Supplement: Supplementary file 1 — Supplementary Material 1 [file 12870_2024_4857_MOESM1_ESM.xlsx]

## Sheet: S1
Table S1. Information on all cabbage varieties
Identifier	Cultivars	Leaf balls / Curds	Source
V1	No.58	green ball	Shanxi Qianyousheng Agricultural Technology Co., LTD
V2	169	green ball	Jingyan Yinong (Beijing) Seed Industry Technology Co., LTD
V3	1495	green ball	Beijing Telia Seed Industry Co. LTD
V4	1802	green ball	Jingyan Yinong (Beijing) Seed Industry Technology Co., LTD
V5	1803	green ball	Jingyan Yinong (Beijing) Seed Industry Technology Co., LTD
V6	1806	green ball	Jingyan Yinong (Beijing) Seed Industry Technology Co., LTD
V7	1809	green ball	Jingyan Yinong (Beijing) Seed Industry Technology Co., LTD
V8	1836	green ball	Jingyan Yinong (Beijing) Seed Industry Technology Co., LTD
V9	1840	green ball	Jingyan Yinong (Beijing) Seed Industry Technology Co., LTD
V10	17CA-1	green ball	Heilongjiang Jinfu Seedling Co. LTD
V11	17gl-2012	green ball	Sichuan Chong Du Gao Ke Seed Industry Co. LTD
V12	17gl-2013	green ball	Sichuan Chong Du Gao Ke Seed Industry Co. LTD
V13	17gl-2014	green ball	Sichuan Chong Du Gao Ke Seed Industry Co. LTD
V14	17gl-2015	green ball	Sichuan Chong Du Gao Ke Seed Industry Co. LTD
V15	17gl-2016	green ball	Sichuan Chong Du Gao Ke Seed Industry Co. LTD
V16	17gl-3006	green ball	Sichuan Chong Du Gao Ke Seed Industry Co. LTD
V17	19-521.	green ball	Ningxia Jufeng Seedling Co. LTD
V18	19-522.	green ball	Ningxia Jufeng Seedling Co. LTD
V19	Cabbage No.20	green ball	Henan Yuyi seed industry
V20	24th	green ball	Shanxi Qianyousheng Agricultural Technology Co., LTD
V21	53 days	green ball	Xingtai vigorously planted seedlings
V22	55 days Kale ④	green ball	Xingtai Jialihe Breeding Seedling Co. LTD
V23	Cabbage No.7	green ball	Lanzhou Dongping seed industry
V24	No.9	green ball	Shanxi Qianyousheng Agricultural Technology Co., LTD
V25	A00450	green ball	Fujian Minhui Seed Co. LTD
V26	A00460	green ball	Fujian Minhui Seed Co. LTD
V27	G1905	green ball	Beijing Tiannuo Tailong Technology Development Co. LTD
V28	G1907	green ball	Beijing Tiannuo Tailong Technology Development Co. LTD
V29	G1908	green ball	Beijing Tiannuo Tailong Technology Development Co. LTD
V30	GL1822	green ball	Guangzhou Xingtian Seed Industry Co. LTD
V31	GL1823	green ball	Guangzhou Xingtian Seed Industry Co. LTD
V32	GL1824	green ball	Guangzhou Xingtian Seed Industry Co. LTD
V33	GL1901	green ball	Tianjin Cultivator Seed Co., LTD
V34	GL1902	green ball	Tianjin Cultivator Seed Co., LTD
V35	GL1903	green ball	Tianjin Cultivator Seed Co., LTD
V36	GL1904	green ball	Tianjin Cultivator Seed Co., LTD
V37	GL1905	green ball	Tianjin Cultivator Seed Co., LTD
V38	GL1907	green ball	Tianjin Cultivator Seed Co., LTD
V39	GS-19-006	green ball	Xingtai Jialihe Breeding Seedling Co. LTD
V40	GS-19-007	green ball	Xingtai Jialihe Breeding Seedling Co. LTD
V41	GS19-003	green ball	Xingtai Jialihe Breeding Seedling Co. LTD
V42	Wg-1704	green ball	Shanghai Huihe Seed Industry Co. LTD
V43	ZSGL-01	green ball	Gansu Zishi Agricultural Technology Co. LTD
V44	ZSGL-02	green ball	Gansu Zishi Agricultural Technology Co. LTD
V45	ZSGL-04	green ball	Gansu Zishi Agricultural Technology Co. LTD
V46	ZSGL-05	green ball	Gansu Zishi Agricultural Technology Co. LTD
V47	Apollo	green ball	Beijing Dele Runcheng Agricultural Technology Development Co. LTD
V48	Effie green	green ball	Xingtai vigorously planted seedlings
V49	Ao Li 50	green ball	Wuhan Hanyan Seed and Seedling Co. LTD
V50	Ao Li 58	green ball	Wuhan Hanyan Seed and Seedling Co. LTD
V51	Biyun	green ball	Shanghai Huihe Seed Industry Co. LTD
V52	Super green treasure	green ball	Lanzhou Runfeng seed industry
V53	Chen-gan -- Chen-gan --068	green ball	Xingtai Chenhui Seed Industry Co. LTD
V54	Chunbao 5	green ball	Hebei Xingtai Tianfeng Seed Industry Co. LTD
V55	Spring crown	green ball	Shanghai Huiyang Seedling Co. LTD
V56	Spring thunder	green ball	Henan Yuyi seed industry
V57	Spring and autumn green	green ball	Shanghai Fengfeng Agricultural Technology Co. LTD
V58	Spring birth	green ball	Sichuan Chong Du Gao Ke Seed Industry Co. LTD
V59	Desai 502	green ball	Shaanxi Desai Seed Industry Co. LTD
V60	Dingfeng	green ball	Luheng Technology Co., LTD
V61	Pearl of the Orient	green ball	Shanghai Huiyang Seedling Co. LTD
V62	Harvest summer green	green ball	Hivester International Seed (Beijing) Co. LTD
V63	Dover Green Crown one Green Crown one	green ball	Tianjin Jinmumao and group
V64	Fugui II	green ball	Henan Yuyi seed industry
V65	Ganlan-1	green ball	Lanzhou Pastoral seedling Company
V66	Gannon 2145	green ball	Lanzhou Runfeng seed industry
V67	Steel Head 60	green ball	Xingtai Chenhui Seed Industry Co. LTD
V68	Goto 50	green ball	Shandong Lufa Agricultural Technology Co. LTD
V69	Goto 60	green ball	Shandong Lufa Agricultural Technology Co. LTD
V70	Huafeng	green ball	Tianjin Cultivator Seed Co., LTD
V71	Huajie	green ball	Tianjin Cultivator Seed Co., LTD
V72	Wanai 806	green ball	Beijing Hua Nai Agricultural Development Co. LTD
V73	Huanai 810	green ball	Beijing Hua Nai Agricultural Development Co. LTD
V74	Huiyang 118	green ball	Shanghai Huiyang Seedling Co. LTD
V75	One of the best	green ball	Xingtai Chenhui Seed Industry Co. LTD
V76	Jia Le	green ball	Shanghai Huiyang Seedling Co. LTD
V77	Hot sun	green ball	Shanxi Qianyousheng Agricultural Technology Co., LTD
V78	Golden tripod green crown	green ball	Lanzhou Dongping seed industry
V79	Beautiful green garden	green ball	Tianjin Jinmumao and group
V80	Nine-headed bird number 14	green ball	Wuhan Jiutou Bird Seedling Co. LTD
V81	Nine-headed bird number one	green ball	Wuhan Jiutou Bird Seedling Co. LTD
V82	Nine Heads 23	green ball	Wuhan Jiutou Bird Seedling Co. LTD
V83	Nine Heads Two	green ball	Wuhan Jiutou Bird Seedling Co. LTD
V84	Kubo	green ball	Jingyan Yinong (Beijing) Seed Industry Technology Co., LTD
V85	Hisuxing	green ball	Lvheng Technology Co., LTD. Leaf vegetable seed sales branch
V86	Kuichi	green ball	Shanghai Huiyang Seedling Co. LTD
V87	Happy way	green ball	Shanxi Qianyousheng Agricultural Technology Co., LTD
V88	Lixin 266	green ball	Fuzhou Lixin Seedling Co., LTD
V89	Spring treasure in the open land	green ball	Tianjin Jinmu Maohe Group
V90	Green Lord	green ball	Beijing Ding Hao Jia Seed Co. LTD
V91	emerald	green ball	Shanghai Huiyang Seedling Co. LTD
V92	Green pearl	green ball	Shandong Lufa Agricultural Technology Co. LTD
V93	Green jade	green ball	Hubei Xiangyang Photosynthetic Fruit and Vegetable Co. LTD
V94	Green crown	green ball	Xingtai vigorously planted seedlings
V95	Midori Hisa	green ball	Shanghai Huihe Seed Industry Co. LTD
V96	Green orchid	green ball	Shanghai Huiyang Seedling Co. LTD
V97	Midori	green ball	Shanxi Qianyousheng Agricultural Technology Co., LTD
V98	luki	green ball	Beijing Green seed Gold seed Technology Center
V99	Green strength	green ball	Beijing Green seed Gold seed Technology Center
V100	Green ball	green ball	Ningxia Jufeng Seedling Co. LTD
V101	Green ball 3018	green ball	Beijing Ding Hao Jia Seed Co. LTD
V102	Green pioneer	green ball	Beijing Dele Runcheng Agricultural Technology Development Co. LTD
V103	Green show	green ball	Henan Yuyi seed industry
V104	Lvxiu II	green ball	Henan Yuyi seed industry
V105	Green statue	green ball	Beijing Ding Hao Jia Seed Co. LTD
V106	Full Moon 101	green ball	Beijing Hua Nai Agricultural Development Co. LTD
V107	Full Moon 106	green ball	Beijing Hua Nai Agricultural Development Co. LTD
V108	Full Moon 506	green ball	Beijing Hua Nai Agricultural Development Co. LTD
V109	Meitui 2	green ball	Hebei Xingtai Jindill Seed Industry Co. LTD
V110	Mettle 5	green ball	Hebei Xingtai Jinmeng Seed Industry Co. LTD
V111	Meidi 60MS	green ball	Xingtai Chenhui Seed Industry Co. LTD
V112	pearl	green ball	Sichuan Fangyuan Seed Industry Technology Co. LTD
V113	Green resistant cabbage	green ball	Tianjin Jinmumao and group
V114	Take off	green ball	Xingtai Ganzhidu Seed Industry Co. LTD
V115	Family Photo number three	green ball	Shanghai Huihe Seed Industry Co. LTD
V116	Hot dance	green ball	Hebei. Handan Manrun Agricultural Technology Co., LTD
V117	Three seasons green	green ball	Xingtai Chenhui Seed Industry Co. LTD
V118	Shenlong 70	green ball	Hebei Xingtai Shenlong Seed Industry Co. LTD
V119	The dragon Ball	green ball	Hebei Xingtai Shenlong Seed Industry Co. LTD
V120	Senggan 211	green ball	Gansu Dunhuang Seed Industry Vegetable Seedling Co. LTD
V121	Iron Head 102	green ball	Beijing Hua Nai Agricultural Development Co. LTD
V122	Iron Head 65	green ball	Beijing Hua Nai Agricultural Development Co. LTD
V123	Iron head IV	green ball	Beijing Hua Nai Agricultural Development Co. LTD
V124	Weigan 106	green ball	Shouguang Chunhua seed firm
V125	rookie	green ball	Ningxia Jufeng Seedling Co. LTD
V126	Torture Herb 25	green ball	Lanzhou Runfeng seed industry
V127	King Arthur III	green ball	Beijing Hua Nai Agricultural Development Co. LTD
V128	ulm-1	green ball	Shantou Xintiandi agriculture
V129	ulm-4	green ball	Shantou Xintiandi agriculture
V130	Round Treasure number three	green ball	Jingyan Yinong (Beijing) Seed Industry Technology Co., LTD
V131	A surname	green ball	Heilongjiang Jinfu Seedling Co. LTD
V132	Yuan Shuai 818	green ball	Heilongjiang Jinfu Seedling Co. LTD
V133	I won No. 3 early	green ball	Hubei Xiangyang Photosynthetic Fruit and Vegetable Co. LTD
V134	Precious green	green ball	Lvheng Technology Co., LTD. Leaf vegetable seed sales branch
V135	Zhong Gan 27	green ball	Institute of Vegetable and Flower, Chinese Academy of Agricultural Sciences
V136	Zhong Gan 28	green ball	Institute of Vegetable and Flower, Chinese Academy of Agricultural Sciences
V137	301 Zhong Gan	green ball	Institute of Vegetable and Flower, Chinese Academy of Agricultural Sciences
V138	590 Zhong Gan	green ball	Institute of Vegetable and Flower, Chinese Academy of Agricultural Sciences
V139	594 Zhong Gan	green ball	Institute of Vegetable and Flower, Chinese Academy of Agricultural Sciences
V140	595 Zhong Gan	green ball	Institute of Vegetable and Flower, Chinese Academy of Agricultural Sciences
V141	596 Zhong Gan	green ball	Institute of Vegetable and Flower, Chinese Academy of Agricultural Sciences
V142	Loyalty and justice	green ball	Xingtai Ganzhidu Seed Industry Co. LTD
V143	1811	green flat ball	Jingyan Yinong (Beijing) Seed Industry Technology Co., LTD
V144	16-75.	green flat ball	Beijing Telia Seed Industry Co. LTD
V145	MR-RW(R2-25)	green flat ball	Hebei. Handan Manrun Agricultural Technology Co., LTD
V146	Benchiu 1804	green flat ball	Jingyan Yinong (Beijing) Seed Industry Technology Co., LTD
V147	Dabao	green flat ball	Jingyan Yinong (Beijing) Seed Industry Technology Co., LTD
V148	Green Ball 65	green flat ball	Xingtai Chenhui Seed Industry Co. LTD
V149	Saitama	green flat ball	Xingtai Ganzhidu Seed Industry Co. LTD
V150	Grace 901	green flat ball	Sichuan Maidehao Agricultural Technology Co. LTD
V151	New Red Road	purple ball	Shanghai Huihe Seed Industry Co. LTD
V152	Purple light	purple ball	Lvheng Technology Co., LTD. Leaf vegetable seed sales branch
V153	Luyi Purple red 65	purple ball	Shandong Lufa Agricultural Technology Co. LTD
V154	Luyi Purple Red 80	purple ball	Shandong Lufa Agricultural Technology Co. LTD
V155	Purple jade	purple ball	Xingtai Chenhui Seed Industry Co. LTD
V156	Purple jade III	purple ball	Beijing Hua Nai Agricultural Development Co. LTD
V157	peak	green cow heart	Gansu Ruerfengnong Science and Trade Co., LTD
V158	Tsumi	green cow heart	Gansu Ruerfengnong Science and Trade Co., LTD
V159	Real cow	green cow heart	Lvheng Technology Co., LTD. Leaf vegetable seed sales branch
