# Supplementary material for: Comparative study of the quality indices, antioxidant substances, and mineral elements in different forms of cabbage
Source: BMC Plant Biol. 2024 Mar 14;24:187. doi: 10.1186/s12870-024-04857-4 (PMC10938656; doi:10.1186/s12870-024-04857-4)
Supplement: Supplementary file 2 — Supplementary Material 2 [file 12870_2024_4857_MOESM2_ESM.xlsx]

## Sheet: S2
Table S2.Difference information of 159 different varieties, Mean ± SE.
Identifier	Soluble Protein（mg/kg）	Soluble Sugar（mg/kg）	Nitrate（mg/kg）	Vc（mg/g）	Glucosinolate（umol/g）	Polyphenol（mg/g）	Flavonoid（mg/g）	K（mg/kg）	Ca（mg/kg）	Mg（mg/kg）	Cu（mg/kg）	Fe（mg/kg）	Mn（mg/kg）	Zn（mg/kg）
V1	329.9±16.26	23.7±0.7	183.4±6.09	0.392±0.014	14.2±1.49	3.78±0.5	1.99±0.22	9216.7±1314.7	4237.7±538.5	7143.3±1479.7	6.73±2.04	75.3±2.9	2.35±0.26	1.8±0.43
V2	402.6±27.62	28.2±2.05	179.7±17.21	0.352±0.005	10.54±0.29	4±0.5	3.22±0.72	7980±719.1	2746±197.39	8286.7±2708.8	6.89±1.93	73.92±4.45	2.19±0.37	2.41±0.34
V3	343.7±20.12	19.4±0.47	225±21.9	0.323±0.016	11.04±1.81	11.97±0.69	4.48±0.43	8040±1852.4	5635±437.73	6743.3±951.5	6.7±2.2	66.23±7.98	1.94±0.14	4.32±1.63
V4	351.1±38.81	21.4±0.12	240.4±24.46	0.589±0.022	17.09±1.57	11.07±0.29	1.72±0.18	8290±1592	3249.3±474.3	6360±1094.5	5.11±1.91	64.02±8.35	2.11±0.28	3.98±1.3
V5	295.8±17.59	24.6±3.07	182.2±6.97	0.263±0.009	13.72±1.09	6.75±0.84	3.35±0.81	7886.7±800.1	4246.7±700.33	6780±761.7	9.07±3.54	61.7±6.23	1.92±0.26	3.38±1.73
V6	419.5±12.03	20.3±2.45	203.6±12.83	0.383±0.009	14.82±0.9	10.37±0.3	4.17±1.29	9870±821	4107.7±1200.08	5910±1785.1	5.87±1.87	63.2±4.4	2.43±0.14	3.7±0.45
V7	410.5±15.89	26.1±2	230.6±7.67	0.234±0.011	13.87±0.2	5.66±0.4	2.46±0.86	6926.7±165.9	2656.3±134.77	6213.3±2465.4	3.89±1.23	65.5±7.47	2.21±0.33	2.37±1
V8	543.4±15.85	25.5±1.05	147.7±10.24	0.291±0.013	9.21±0.1	3.1±0.06	1.33±0.13	8956.7±1106.5	3730.7±32.09	2716.7±992.4	5.26±1.71	57.65±7.8	1.68±0.28	2.52±0.57
V9	379.2±33.52	25.6±0.75	178.2±11.2	0.231±0.006	18.17±0.46	16.27±0.89	4.02±0.56	10096.7±159.4	4580.7±910.99	5866.7±1251.9	5.48±1.33	63.32±5.78	2.31±0.25	2.81±1.25
V10	494.4±48.9	23.6±3.64	270.6±14.42	0.345±0.036	17.03±1.38	13.08±1.07	2.04±0.33	8586.7±381.9	4135.3±1375.25	6166.7±1994.7	5.21±1.33	57.62±11.67	1.9±0.26	3.05±1.25
V11	371.3±7.12	28.5±0.41	267.2±7.18	0.194±0.005	10.05±0.9	11.63±0.34	4.59±0.41	9413.3±910.3	4563.7±1000.5	8140±1263	5.31±2.01	68.4±3.37	1.69±0.15	3.1±0.38
V12	380.1±15.77	25±1.78	207.1±15.88	0.271±0.009	17.12±0.12	7.8±0.88	1.98±0.41	6843.3±375.5	3044.7±487.83	7873.3±640.6	5.35±2.09	53.42±3.64	2.22±0.21	2.03±1.36
V13	336±28.77	24.4±1.92	152.6±7.26	0.323±0.013	5.49±0.71	4±0.39	4.97±0.97	6886.7±1233.8	4722.3±1015.52	6776.7±1748.4	6.05±1.45	64.8±8.14	1.62±0.16	2.48±0.58
V14	519.3±28.39	29.3±2.16	123.5±6.83	0.387±0.01	26.1±3.75	16.32±2.34	1.61±0.17	9570±353.8	4541.7±326.81	7193.3±1292.3	6.44±1.15	62.97±8.24	2.1±0.17	2.82±0.56
V15	224.3±25.06	31.5±0.7	227.7±31.28	0.402±0.007	17.14±0.79	13.19±0.98	3.59±0.41	7000±441.2	4807.3±1167.36	4103.3±1201.3	7.53±2.12	68.17±7.4	1.74±0.36	0.74±0.45
V16	205.7±15.77	27±3.9	210.8±10.37	0.214±0.002	6.41±0.06	10.46±2.96	2.91±0.47	7423.3±1231.8	3629.7±901.73	6810±1884.5	5.84±1.91	62.62±3.11	1.69±0.25	1.28±0.54
V17	342.2±8.52	25.2±1.38	117.4±4.58	0.216±0.02	10.89±0.71	6.62±0.85	6.44±0.58	6560±623.8	2922±566.26	6466.7±1884.1	7.64±2.41	73.98±5.74	2.17±0.25	1.87±0.54
V18	543.9±31.81	29.1±0.96	116.2±5.1	0.251±0.01	9.23±0.8	14.72±1.06	2.76±0.31	8290±1391	2571.3±262.52	5096.7±767.4	11.13±1.75	54.05±5.95	1.78±0.3	2.04±0.6
V19	426.6±7.04	21±1.26	175.6±12.84	0.208±0.006	14.62±1.66	3.86±0.06	2.07±0.17	9273.3±1603.3	3376±503.67	8070±2347.5	4.58±1.82	65.92±2.66	2.13±0.29	3.21±0.58
V20	432.7±11.92	23.3±0.67	211.6±12.01	0.366±0.004	12.68±1.43	7.19±0.49	2.14±0.31	8233.3±874.3	3942.3±1311.39	5716.7±2589.4	5.45±1.46	70.28±5.58	2.15±0.38	2.67±0.45
V21	333.4±44.72	28±3.36	154±12.64	0.267±0.014	14.84±1.83	7.51±3.52	1.47±0.24	8643.3±1309.1	4364±114.91	5456.7±1603.3	6.77±1.25	60.28±6.26	1.99±0.18	2.76±0.82
V22	374.3±23.15	23.4±0.42	259.4±19.64	0.412±0.015	16.94±0.41	10.55±1.84	3.41±0.47	7150±782.4	3418.3±382.21	6870±2046.8	6.26±1.87	67.27±3.34	1.81±0.2	2.13±0.81
V23	376.6±22.31	15.8±1.74	146.9±14.47	0.374±0.006	6.76±0.62	3.79±0.13	2.81±0.83	7613.3±652.5	4084±975.33	7313.3±984.8	8.5±1.08	63.02±6.51	1.86±0.26	2.3±0.29
V24	440.3±14.51	32.3±1.74	208.7±16.33	0.276±0.005	15.22±0.66	7.97±0.6	1.89±0.17	10540±546	3591.3±824.61	5703.3±1951.6	5.54±1.31	84.32±31.87	2.04±0.18	3.58±0.8
V25	333.8±20.66	23.6±2.26	127.3±9.5	0.221±0.03	16.61±0.61	15.36±0.14	2.24±0.38	8280±903.9	3056.3±931.95	7606.7±532.5	6.26±1.14	67.15±8.68	1.9±0.27	2.51±0.99
V26	255.8±122.82	24±0.32	195.5±20.16	0.303±0.003	10.65±0.48	8.33±0.36	4.39±1.01	6793.3±629.3	2337.3±630.03	8946.7±316.3	10.19±4.41	63.77±7.38	2.03±0.14	3.39±3.18
V27	297.7±33.93	17.5±4.51	252.5±10.63	0.248±0.01	16.14±0.75	4.53±0.2	1.76±0.34	7463.3±889.4	3796.7±729.61	8610±648.6	3.52±0.66	64.48±8.83	1.62±0.28	2.26±0.97
V28	369.1±33.83	26.9±2.61	230.2±11.15	0.45±0.049	9.52±2.29	13.3±0.44	4.33±2.38	8736.7±1331.1	4028.7±1121.26	7576.7±2304.1	5.69±1.43	68.73±7.79	2.06±0.08	1.69±1.19
V29	509.5±9.52	27.6±0.94	242.4±15.82	0.29±0.001	15.99±0.81	8.44±0.52	1.51±0.27	9253.3±997.6	4234.7±1137.46	8396.7±1873.4	6.41±2.25	67.7±3.98	2.55±0.06	2.44±1.11
V30	433.3±78.65	35.5±3.79	162.4±26.51	0.192±0.005	14.49±0.23	5.07±0.64	3.31±0.32	9846.7±1148.5	3280±487.12	5313.3±1881.9	10.17±2.16	55.83±1.34	1.72±0.19	1.88±0.46
V31	439.5±28.3	24.5±0.9	142.2±15.29	0.316±0.019	9.01±0.57	13.4±4.01	2.73±0.05	7636.7±1687.6	5113.3±572.24	8313.3±1112.4	5.58±1.61	60.45±4.86	2.09±0.24	2.2±1.28
V32	364.9±9.76	18.4±1	125.2±3.24	0.263±0.018	12.41±1.48	5.65±0.46	1.7±0.34	7526.7±1063.4	3722.3±654.94	5973.3±1124.1	5.53±1.64	60.87±6.77	2.06±0.28	2.48±1.09
V33	336.5±13.48	26.6±1.93	174.7±6.04	0.225±0.013	16.67±0.85	13.87±0.45	2.62±0.18	8293.3±1503.1	3441±982.66	8326.7±412.8	5.9±2.51	59.65±6.85	1.77±0.16	2.63±0.98
V34	189.4±3.77	13.7±0.4	194.4±4.43	0.269±0.013	15.33±1.16	4.66±0.81	2.54±0.39	7086.7±653.8	4458.3±316.46	7603.3±814.3	6.2±1.6	73.15±2.09	2.15±0.24	3.54±2.03
V35	331.2±14.91	25.4±1.63	215.6±35.57	0.566±0.011	22.92±1.1	13.47±0.79	1.79±0.34	8183.3±136.4	4523.3±505	6563.3±643.8	7.78±1.23	72.1±2.54	2.05±0.16	2.82±0.48
V36	399.4±27.58	13.2±0.45	207.4±16.28	0.31±0.008	9.83±1.34	3.45±0.16	4.46±1.62	8740±1209	3666±817.01	10060±1712	6.69±2.17	52.82±0.39	1.84±0.22	3.37±1.29
V37	277.5±61.44	22.7±1.06	241±6.77	0.305±0.008	7.8±0.21	11.58±1.76	5±0.6	6290±685.3	2914±552.96	5933.3±830.1	6.83±2.43	62.35±7.55	1.69±0.13	2.38±1.13
V38	345.1±7.35	18.7±1.39	133±15.72	0.265±0.025	14.64±0.86	9.48±2.07	2.99±0.2	8336.7±1001.7	4159.7±839.1	7003.3±1478.6	3.98±0.87	68.12±7.14	1.87±0.22	2.98±2.09
V39	567.1±25.78	28.7±0.46	225.6±11.81	0.348±0.013	8.99±1.52	9.39±0.67	7.67±0.67	7530±1169.9	4175.7±150.47	4616.7±1407.9	5.45±1.34	54.03±3	2.19±0.16	2.22±0.63
V40	452.5±28.4	24.1±0.82	122.4±8.26	0.255±0.012	17.73±0.43	7.79±1.04	4.84±0.86	6926.7±974.9	5322±635.14	5683.3±1076.1	9.39±0.75	72.47±16.85	1.65±0.14	3.93±0.62
V41	288.5±21.67	24.3±3.57	206.4±15.12	0.307±0.004	13.38±0.27	8.05±0.29	1.98±0.15	6616.7±257.7	5322±668.52	7100±1045	5.17±1.41	63.12±3.76	1.65±0.11	3.61±1.33
V42	417.5±48.76	36.5±2.92	233.5±13.17	0.318±0.005	16.43±1.41	11.17±0.81	1.57±0.17	6790±277.3	4010.3±778.36	5936.7±2739.1	4.93±2.35	63.27±7.72	1.94±0.22	1.7±0.69
V43	328.9±28.77	25.4±2.19	174.3±5.16	0.563±0.025	8.26±0.59	12.68±0.73	2.82±0.51	7296.7±1005.1	4835.7±781.44	6076.7±1688.3	6.37±1.93	90.42±20.49	2.35±0.21	3.22±0.94
V44	223.8±9.34	24.9±1.76	128.7±14.51	0.203±0.01	8.81±0.81	14.93±0.34	4.84±0.27	7330±939.3	4378.3±1270.44	7430±760	10.46±1.66	61.48±2.61	2.08±0.3	1.29±1.05
V45	395.6±30.03	19.4±3.6	121.9±8.27	0.507±0.025	8.83±1.2	9.73±2.55	3.24±0.34	6986.7±815.8	2867.7±578.38	7593.3±1144	7.81±1.84	68.88±10.4	1.82±0.28	2.93±0.86
V46	539.9±14.07	17±2.79	259.6±17.84	0.267±0.006	16.12±0.75	3.63±0.16	2.14±0.09	7803.3±289.9	3431±385.76	6676.7±749.8	4.6±1.69	75.53±14.63	1.99±0.25	1.96±0.98
V47	564.2±89.7	22.4±0.23	266.4±8.14	0.249±0.037	7.87±0.56	7.55±2.2	2.97±0.6	9533.3±1266.8	4767±370.08	6453.3±766.5	4.99±0.26	53.37±5.29	2.01±0.3	3.77±0.71
V48	325.5±80.7	26.9±0.95	160.9±26.22	0.28±0.012	9.92±0.59	16.8±2.3	3.67±1.07	8463.3±1087.1	3792.7±754.13	4370±270.6	6.64±2.46	50.68±1.37	2.38±0.3	2.37±0.76
V49	552.5±24.39	27.4±1.74	231.3±30.71	0.366±0.019	4.67±1.18	8.63±0.52	5.01±0.91	8453.3±629.1	3717.7±1264.57	7923.3±920.2	3.24±0.56	61.83±3.19	1.86±0.03	3.65±0.47
V50	287.5±4.14	28.1±4.11	164.2±8.41	0.202±0.006	14.25±0.36	13.57±1.69	4.23±0.57	9620±414	3094±796.68	6210±2090.6	3.62±0.7	74.43±9.65	2.53±0.1	4.27±0.57
V51	334.3±17.68	19±0.89	151.5±7.52	0.379±0.009	15.17±2.31	11.85±1.03	6.9±0.45	8630±1334.2	4503.7±841.89	5846.7±1282.9	5.58±1.53	61.68±8.39	1.67±0.13	3.16±0.81
V52	494.5±33.84	27.7±1.96	157±8.38	0.283±0.009	15.15±1.03	8.22±0.11	2.24±0.13	8083.3±1146.2	3988±318.33	5260±1461.7	6.46±1.82	55.17±1.07	1.79±0.01	2.26±1.12
V53	242±22.77	30.2±2.96	105.1±2.65	0.246±0.005	18.35±0.35	10.15±1.24	4.83±1.13	9176.7±896.5	3482.3±604.7	7016.7±1252.1	4.36±0.95	66.6±7.48	2.03±0.11	1.43±1.32
V54	392.5±15.77	23.9±2.42	149±7.79	0.362±0.027	16.81±0.78	5.22±0.6	5.8±0.52	9186.7±1462.3	4263.7±803.68	7003.3±3140	11.21±4.32	59.12±10.51	1.6±0.28	2.61±1.14
V55	457.3±49.11	23.8±0.57	152±13.34	0.556±0.01	17.14±0.46	7.83±0.58	2.5±0.16	8476.7±836.7	4857.7±1562.99	5966.7±1891.9	6.94±1.2	65.75±4.17	2.12±0.16	2.77±1.4
V56	287.7±18.57	21.6±2.82	222.8±16.1	0.234±0.009	9.32±0.66	18.48±0.77	4.57±0.55	10483.3±507.4	4893.3±510.67	5890±781	5.52±1.59	69.85±5.27	2.27±0.23	3.23±0.57
V57	337±35.36	23.4±0.98	213.4±12.43	0.197±0.014	14.73±0.69	14.17±0.99	2.84±0.47	8836.7±1331.2	3655.7±616.38	9096.7±788.2	6.67±1.67	73.8±6.61	1.71±0.03	2.66±0.09
V58	298.5±5.26	19.4±0.82	190.2±20.85	0.298±0.033	10.76±0.49	10.08±0.86	2.15±0.48	9283.3±1295.4	3969±613.79	5046.7±2275.2	6.4±1.69	63.92±7.81	1.97±0.31	2.89±0.78
V59	367±44.98	29.4±1.64	209.4±13.37	0.558±0.005	9.96±1.48	11.98±0.48	3.61±0.92	9696.7±748.5	3946±443.22	7476.7±1565.1	4.08±1.65	68.33±2.2	1.91±0.25	2.31±1.21
V60	393.4±34.86	27.6±2.38	146.5±19.12	0.33±0.008	9.65±1.94	12.46±0.18	1.45±0.16	8800±1327.6	3610.3±43.28	6380±1126.4	3.79±0.34	57.77±5.32	1.91±0.25	2.18±0.09
V61	347.8±5.67	25.5±1.1	246.1±5.55	0.267±0.022	6.98±0.63	3.55±0.25	5.14±0.71	7546.7±762.9	4531±159.7	8706.7±973.8	5.46±1.16	65.02±7.81	1.98±0.2	3.5±0.82
V62	633.7±8.8	29.9±0.92	198.5±15.54	0.348±0.01	20.58±1.46	9.95±0.36	3.17±1.26	7423.3±1029.7	3691.3±812.95	5600±615.2	9.15±0.89	63.55±6.11	1.76±0.16	5.57±1.63
V63	324.3±17.46	26±3.24	206.4±14.31	0.279±0.005	9.04±0.52	7.81±1.46	4.85±1.29	8443.3±1408	4093±294.23	8723.3±283.4	6.77±1.71	65.95±6.98	1.71±0.25	5.47±2.41
V64	425.8±7.24	31.4±1.53	186.4±1.67	0.306±0.017	17.31±0.38	10.82±0.47	2.92±0.35	9916.7±912.2	4023±1329.79	4383.3±1070.8	4.69±2.01	57.35±6.85	1.68±0.43	2.9±0.57
V65	328.3±10.6	20.5±1.97	268.1±30.09	0.273±0.011	20.29±1	6.84±0.51	3.12±0.1	8300±1114.3	4466.7±1160.04	6920±895	5.37±1.4	62.9±9.21	2.14±0.29	2.2±0.42
V66	394.6±32.88	21.8±1.46	123.5±8.07	0.2±0.003	17.45±0.15	7.01±0.46	3.4±0.89	8263.3±300.2	2751±248.45	3590±1252.6	8.53±2.7	69.42±0.41	2.15±0.17	4.54±0.19
V67	464.6±13.7	15.9±3.3	128.1±7.88	0.203±0.009	8.97±0.69	10.81±1.62	2.45±0.53	6656.7±241.1	3925.3±1181.84	8256.7±311.4	5.14±1.81	56.42±4.21	2.17±0.08	1.22±0.83
V68	347.1±20.99	25.5±1.13	218.4±23.85	0.455±0.025	9.79±0.28	10.89±3.57	2.51±0.29	9323.3±890.3	4538.3±86.43	6966.7±2083.2	6.13±1.78	60.3±4.81	1.98±0.34	4.17±0.09
V69	273.7±23.6	20.1±1.06	159.3±18.05	0.432±0.01	13.54±0.38	10.11±1.52	2.21±0.31	8640±1300.9	3866.3±566.18	9180±202.3	2.87±0.2	57.95±4.71	2.27±0.11	3.83±1.39
V70	267.1±34.64	23.8±1.61	180.1±20.55	0.282±0.021	11.87±1.69	3.62±0.33	1.69±0.13	7010±1177.3	3256.7±74.46	6096.7±951.5	4.54±1.38	66.82±6.81	1.81±0.31	3.83±0.84
V71	389±33.1	22.3±0.6	204.8±24.16	0.289±0.009	14.02±0.54	14.28±0.86	2.01±0.5	8706.7±1545.2	5048±947.99	5263.3±1304.4	6.46±2.12	68.08±5.72	1.71±0.25	2.08±1.06
V72	436.5±47.58	28.5±2.34	206.8±15.67	0.203±0.007	11.46±0.72	3.43±0.23	1.97±0.21	8070±1045.6	3804.3±851.63	8086.7±651.3	5.58±1.55	62.53±2.63	1.97±0.34	2.36±0.98
V73	369.5±26.27	18±1.3	147.7±12.79	0.259±0.006	8.15±0.91	8.04±3.51	3.13±0.6	8213.3±792.4	4651±1443.61	4203.3±1526.7	3.94±1.47	55.45±13.42	1.43±0.41	2.74±0.29
V74	348.8±5.71	18.9±1.13	121.4±8.54	0.243±0.013	16.76±0.51	5.81±0.4	4.55±1.24	7993.3±1369.8	2582±115.75	5950±2141.1	6.55±2.38	53.5±6.2	2.3±0.27	2.02±0.92
V75	385.1±12.19	33±1.2	148.8±24.67	0.332±0.005	27.87±0.51	9.08±0.95	1.86±0.29	8950±597.2	4311.3±554.84	6840±125	7.63±1.13	64.58±3.79	1.86±0.09	2.75±0.37
V76	379.8±33.28	28.2±3.3	253.3±10.64	0.229±0.007	16.32±0.42	4.94±0.64	5.66±0.87	8270±311.8	4580.7±544.2	5626.7±2380.3	5.5±1.71	59.55±3.27	2.07±0.24	3.46±0.72
V77	590.6±1.97	20.8±1.26	127.1±6.01	0.259±0.006	9.34±0.37	11.88±0.63	4.91±1.76	7260±312.1	5382.3±1298.17	6930±2125	4.64±1.46	75.82±2.27	2.18±0.13	1.39±0.57
V78	474.7±7.31	18.7±1.79	128±14.13	0.412±0.017	16.85±0.42	13.46±0.68	3.01±0.63	7716.7±1637.8	4750±858.87	7423.3±1880.2	7.28±2.25	71.25±5.78	1.99±0.13	3.7±0.67
V79	406.3±9.83	23.6±1.66	169.7±18.06	0.442±0.042	10.85±0.49	4.28±0.28	4.27±1.42	6730±694.1	2542.3±361.02	8136.7±1125.9	3.4±0.32	72.08±10.44	1.96±0.14	3.68±1.45
V80	211.5±20.22	32.6±5.03	210.5±18.99	0.319±0.013	15.81±0.29	5.88±0.45	2.9±1.15	6936.7±677.6	3758.7±900.5	7326.7±1187.7	4.19±0.91	59.55±9.14	2.32±0.28	2.86±0.37
V81	309.7±11.21	20.7±0.89	145.6±21.34	0.211±0.008	17.14±1.26	10.09±0.58	4.27±1.45	7350±668.1	4504.7±820.25	8626.7±987.6	7.46±1.71	64.75±9.43	1.91±0.38	3.08±0.23
V82	408.9±26.29	19.1±1.73	196.4±11.09	0.346±0.073	17.58±0.38	3.55±0.21	1.7±0.15	7546.7±640.2	3011±689.3	4043.3±1794	4.75±1.56	58.2±11.23	1.63±0.2	2.72±0.59
V83	498.4±21.46	15.2±0.83	156.1±31.77	0.391±0.014	9.52±1.04	7.24±0.33	1.64±0.18	7470±1030.6	4848±944.01	6236.7±1624	7.58±1.68	65.22±8.93	2.15±0.1	3.96±0.52
V84	271.1±3.56	14.4±0.71	150±18.22	0.241±0.005	7.42±0.57	8.03±0.13	2.4±0.3	6930±1061.4	3247.3±1153.68	7690±1485.6	4.08±0.97	69.2±1.73	2.16±0.12	4.58±1.02
V85	361.5±27	28±0.35	268.5±2.96	0.253±0.006	7.89±0.42	7.11±1.28	1.42±0.03	6656.7±506.2	3877±1181.96	6013.3±223.4	6.37±2.07	53.18±5.41	1.83±0.4	1.69±0.72
V86	398.9±25.82	26.2±1.27	195.1±11.08	0.234±0.005	14.44±4.08	6.62±0.46	8.77±0.52	7380±35.1	4123.7±953.88	7950±1593.4	7.78±1.39	65.67±8.44	2.12±0.48	2.08±0.99
V87	397±35.56	23.7±1.88	226.8±8.16	0.243±0.013	10.62±1.24	17.45±0.24	3.15±0.29	8140±1220.2	5221.7±1047.44	6313.3±2451.9	3.83±1.22	59.3±3.3	1.94±0.08	3.44±0.91
V88	385.9±28.67	23.5±1.38	121.5±1.49	0.368±0.007	17.23±0.99	10.27±0.61	4.62±0.47	7053.3±430	5186.3±937.05	6563.3±2297.2	5.51±2.43	70.03±5.08	2.18±0.24	3.12±0.72
V89	213.4±12.44	23.6±3.05	213.3±23.25	0.229±0.016	12.32±1.76	5.17±0.18	3.27±0.18	8106.7±1455.7	4965.7±818.94	4773.3±1396.1	5.31±0.73	65.13±7.14	1.68±0.14	2.56±1.1
V90	655.9±7.6	24.7±1.01	125.3±9.13	0.498±0.016	9.98±0.81	13.43±0.44	1.64±0.28	8666.7±930.3	4962.7±263.78	6530±797.8	7.94±1.44	66.43±6.01	2.05±0.14	4.33±1.13
V91	268.3±13.37	23.5±2.06	284.7±9.16	0.407±0.001	20.07±0.04	8.74±0.27	1.51±0.12	8403.3±764.7	5628±553.92	5406.7±1155	4.77±0.83	65.78±8.66	1.96±0.17	2.49±0.85
V92	342.5±8.33	20.4±1.2	283.4±11.28	0.281±0.008	11.77±0.45	10.29±0.78	1.94±0.1	7963.3±1244.1	3055.7±854.85	5560±2733.2	6.96±1.17	75.18±8.67	2.14±0.24	2.23±1.4
V93	351.9±30.82	21.5±0.69	118±8.93	0.358±0.033	9.01±0.43	15.32±1.13	2.53±0.51	7136.7±1049.4	4546.3±599.7	6240±1178.9	4.27±0.94	68.6±6.64	1.85±0.14	2.98±0.64
V94	310.8±12.96	31±1.04	179.4±3.49	0.281±0.016	9.43±1.29	3.62±0.19	2.74±0.98	8210±1375.5	4967.3±701.8	5633.3±1022	5.86±1.92	60.95±4.95	2.07±0.25	2.95±1.28
V95	397.8±13.99	17.7±1.15	155.8±18.67	0.28±0.016	7.38±0.56	6.74±0.23	2.51±0.36	9530±1495	3213±559.37	6343.3±1243.3	6.13±1.88	64.43±8.24	2.57±0.24	3.8±0.25
V96	430.3±10.35	26.1±1.6	180±19.27	0.326±0.018	17.07±0.47	9.88±0.77	2.73±0.76	9030±516.4	3769±592.1	4446.7±324.6	6.07±2.19	61.85±5.81	2.37±0.23	3.52±0.81
V97	301.6±12.14	19.4±0.42	167.2±14.38	0.289±0.02	13.41±0.81	4.6±0.37	1.55±0.17	7996.7±1236.7	4159.3±366.02	7820±1159.3	6.66±2.13	66.68±7.88	1.62±0.19	4.97±2.81
V98	347.8±32.64	27.4±0.1	117.2±7.12	0.265±0.004	8.88±0.4	12.21±0.81	5.62±2.01	9480±242.7	3739.7±160.55	4710±676.8	5.15±2.62	61.83±0.88	1.88±0.37	2.9±0.83
V99	319±148.52	25.7±0.94	148±18.79	0.686±0.033	14.11±1.21	6.03±0.08	2.35±0.08	9530±536.9	4771.3±632.27	6646.7±551.8	7.48±0.87	65.95±6.11	2.02±0.08	3.53±0.83
V100	461.7±14.62	20±0.47	173.9±10.81	0.367±0.028	17.51±1	4.69±0.31	1.39±0.13	8263.3±1683.6	3724±1038.63	8116.7±1110	5.76±1.64	61.13±7.51	1.99±0.11	3.1±1.02
V101	364.7±13.52	24.3±2.77	232.8±12.99	0.281±0.011	11.6±1.26	14.75±1.17	3.06±0.28	8473.3±1211.7	3934.3±777.5	6286.7±585.6	7.96±1.75	65.37±5.03	1.73±0.1	3.08±0.21
V102	473.4±5.09	18.9±1.78	138±11.96	0.289±0.007	18.11±0.84	7.61±0.67	4.97±1.18	7470±943	4741.7±1174.29	5903.3±1011.2	8.31±2.53	77.5±4.78	2.02±0.18	2.13±0.92
V103	361.5±27.7	21.7±4.44	146.1±3.42	0.314±0.02	10.1±0.29	10.41±1.3	2.62±0.25	9230±782.4	2803.7±219.29	4940±1924.4	2.73±0.31	64.97±8.29	2.1±0.3	2.74±1.09
V104	391.6±40.05	22.5±1	196.6±4.56	0.634±0.05	9.61±0.6	3.36±0.1	2.01±0.49	7686.7±738.7	5608±718.85	5370±1621.7	6.89±2.33	71.58±6.69	2.15±0.09	2.97±0.47
V105	304.7±50.24	23.4±1.05	172.5±15.25	0.184±0.007	12.35±2.03	5.19±0.48	3.33±0.61	6963.3±896	4255.3±1008.45	7630±2104.6	5.14±1.47	65.2±2.4	2.48±0.07	1.73±1.07
V106	409.6±17.77	25.9±3.35	142.5±6.5	0.45±0.031	15.35±2.94	9.89±0.21	2.61±0.41	7120±1028.9	5023±262.35	8976.7±978.6	8.04±2.67	68.73±10.28	1.77±0.16	4.16±0.37
V107	290.5±23.65	23.5±0.95	140.7±9.32	0.242±0.005	16.98±0.58	5.65±0.46	2.28±0.46	7920±1224.3	4188.7±1191.78	3313.3±1454.9	5.51±1.9	73.03±6.18	2.03±0.06	2.54±0.36
V108	326.4±47.3	22.2±2.38	173.9±16.29	0.53±0.031	16.65±0.61	6.54±0.5	1.89±0.49	7313.3±700.5	3093±633.94	4986.7±1191.5	3±0.5	54.35±5.91	2.29±0.14	1.71±0.14
V109	756.3±42.32	28.7±1.11	276.8±14.9	0.335±0.011	14.16±1.68	11.37±0.76	2.72±0.52	9413.3±440.8	4499±187.02	3163.3±262.8	7.49±1.87	56.53±7.08	2.19±0.35	3.12±1.27
V110	494.5±23.01	18±0.78	179.2±21.57	0.441±0.03	13.01±0.96	4.44±0.65	1.88±0.52	5930±325.3	3825.7±1228.28	7273.3±1258.4	6.06±1.59	67.6±6.87	1.64±0.18	3.38±0.64
V111	345.3±3.76	27.4±0.88	204.7±2.89	0.525±0.045	9.12±0.21	3.75±0.2	1.84±0.1	7846.7±761.8	5130±902.3	5946.7±1041.1	6.21±1.13	60.55±3.39	2.16±0.22	2.49±1.04
V112	359.3±33.75	19±1.28	204.5±27.83	0.271±0.055	3.8±0.12	18.1±0.39	3.98±0.79	7846.7±333.5	3523.3±593.42	5100±1213.3	4.87±1.38	64.25±3.43	1.83±0.21	3.17±0.72
V113	299.1±22.29	19.9±2.45	230.4±5.58	0.307±0.008	19.57±0.66	10.11±0.53	2.63±0.23	5896.7±207	3784.7±690.32	6460±985.4	5.82±1.78	64.77±6.5	2.37±0.14	3.43±0.63
V114	592.9±3.07	24.4±1.13	146.1±14.31	0.273±0.016	16.28±0.51	11.04±0.34	1.69±0.21	6733.3±831.4	4500.7±493.35	4956.7±637.1	7±0.68	63.8±6.55	1.65±0.1	2.22±1.14
V115	404.6±0.13	23±0.42	263.9±19.66	0.197±0.007	8.86±0.08	11.2±2.8	1.38±0	6550±537.3	2506±270.64	5970±873	5.92±1.75	69.17±4.79	2.19±0.35	4.22±0.26
V116	317.6±16.6	14.8±0.42	138.5±4.99	0.289±0.016	20.71±0.8	9.68±0.57	2.4±0.14	7583.3±933.5	4846.7±400.9	6576.7±326.2	5.05±1.24	62.4±9.53	1.9±0.16	0.46±0.22
V117	203±11.43	28.6±0.64	149.5±6.1	0.286±0.006	11.46±2.03	17.21±0.7	4.42±0.78	8023.3±1800.5	4346±875.02	7496.7±2010.9	4.44±1.27	69.52±6.46	1.73±0.22	3.84±0.37
V118	416.4±46.16	17.6±0.9	178.5±16.89	0.361±0.006	16.56±2.47	9.25±0.92	3.36±0.67	7420±1100.1	5341±441.35	6046.7±1166.5	5.02±0.55	75.42±2.64	2.04±0.4	2.13±0.98
V119	251.3±15.91	24.9±0.46	239.9±13.02	0.364±0.007	10.65±0.3	5.09±0.7	4.68±0.1	9246.7±1548.9	4684±946.64	5370±1630.5	6.32±1.65	65.17±1.2	1.45±0.03	2.38±0.67
V120	515.5±53.15	28.2±0.9	146.5±7	0.218±0.005	8.42±0.63	13.85±0.53	1.75±0.14	9086.7±1201.8	4993.7±595.16	5593.3±1291.7	6.24±2.43	61.67±6.91	2.12±0.21	2.69±1.33
V121	391.4±7.41	22±0.64	144±2.28	0.255±0.018	14.05±0.19	4.25±0.73	2.63±0.47	8260±1418.3	4565±836.6	7653.3±2372.1	6.15±1.71	74.12±15.76	2.05±0.36	2.09±1.48
V122	358.5±34.56	25.8±0.47	212.7±13.52	0.357±0.032	7.25±0.3	7.4±1.38	6.1±0.15	8366.7±1088.2	4381.3±352.51	8546.7±875.1	3.94±0.69	64.95±4.14	1.96±0.12	2.99±0.86
V123	242.7±32.06	22.3±1.93	122.6±9.34	0.23±0.003	6.85±0.79	13.74±1.14	1.83±0.12	7126.7±506.7	3658.7±1160.89	8540±1295.7	4.54±1.77	60.97±4.73	2.37±0.23	3.06±0.13
V124	337.2±11.71	18.3±0.83	228.6±16.68	0.299±0.012	18.46±0.39	3.64±0.05	1.6±0.25	10050±948.2	4665.7±768.54	4666.7±549.3	3.86±1.08	62.2±7.38	2.17±0.25	3.31±0.39
V125	310.2±27.5	23.9±1.2	209.4±19.38	0.434±0.023	7.53±0.25	5.18±0.05	2.76±0.61	7226.7±287.5	4114.3±1421.64	7043.3±721.4	11.13±1.93	66.43±5.32	1.89±0.29	2.14±1.35
V126	382.9±34.53	26.2±1.29	149.8±34.95	0.487±0.012	25.7±2.66	11.58±1.22	1.89±0.32	8930±1449.2	4319±824.62	2666.7±913	4.68±1.18	68.78±4.23	2.28±0.19	2.17±1.3
V127	382.8±26.68	31.1±0.97	131.8±18.49	0.363±0.002	21±0.44	12.23±0.58	1.41±0.19	8290±684.1	5164±920.33	5353.3±2418.5	5.59±1.73	84.03±17.47	2.27±0.16	3.45±0.69
V128	408.1±7.09	21.8±0.22	256.4±16.69	0.384±0.019	9.23±0.6	9.53±2.8	2.06±0.23	7890±426.7	2867.3±646.63	5460±1886.8	7.77±2.29	56.05±7.97	1.83±0.3	2.94±1.21
V129	545.1±16.3	28.2±0.36	239.7±7.81	0.215±0.018	15.97±0.33	12.59±0.59	1.52±0.11	8130±1035	4098.7±998.7	6933.3±1569.7	4.86±0.81	60.03±5.51	1.98±0.39	1.99±0.74
V130	347.5±14.99	23.9±0.23	228.4±33.57	0.477±0.028	5.64±0.37	9.37±0.32	7.97±0.52	7916.7±1461.1	4473±993.73	6426.7±2999.9	5.93±1.93	61.03±4.4	1.62±0.29	2.39±1.2
V131	373.4±19.02	30.6±1.23	221.4±3.61	0.187±0.005	15.33±0.77	7.28±0.29	1.27±0.17	8676.7±1151.9	3320.3±716.24	7756.7±1690.4	6.54±0.17	76.77±2.35	2.12±0.13	1.62±0.38
V132	461.9±92.07	27.4±0.16	132.6±4.31	0.548±0.011	16.3±0.59	6.46±0.79	3.74±0.3	8470±865.2	4325.3±1294.25	4156.7±1859.1	5.68±2.61	62.37±8.71	2.27±0.16	2.5±0.38
V133	471.2±89.17	25.3±0.55	107.9±4.17	0.364±0.005	17.49±1.96	11.71±0.57	4.28±0.6	9583.3±743.7	4863±867.44	6703.3±1630.4	6.47±2.21	60.45±7.85	1.87±0.31	4.62±1.42
V134	439.7±19.06	32.1±1.57	221.1±4.87	0.385±0.014	11.79±1.23	3.37±0.06	1.88±0.08	6283.3±278.4	4034±562.06	5780±1216.2	7.35±1.56	62.03±6.59	1.87±0.2	3.57±1.16
V135	362.8±27.39	14.3±0.24	236.4±11.13	0.243±0.018	18.97±0.68	5.45±1.69	3.1±0.69	7610±280.4	2675.3±921.2	5823.3±1228.3	5.96±1.7	66.68±9.63	2.42±0.14	2.46±0.3
V136	232.7±27.63	26.7±4.36	213±26.96	0.202±0.009	9.1±0.35	11.63±3.82	3.17±1.44	8936.7±1494.5	4373.3±1193.35	5750±68.1	4.62±1.72	72.4±5.52	1.91±0.24	1.83±0.91
V137	272.5±15.2	28.2±1.49	241±9.39	0.311±0.026	7.16±0.63	8.31±0.23	2.54±0.12	9593.3±1204.6	4059.3±898.15	5556.7±2977	4.11±1.39	69.78±4.8	2.23±0.24	1.13±0.43
V138	419.2±52.31	24.5±0.39	173.5±18.43	0.394±0.006	7.11±0.54	4.29±0.37	2.61±0.52	7306.7±122.5	4086±951.76	6473.3±3108.6	3.75±0.75	57.42±1.72	2.24±0.39	2.71±0.41
V139	520.1±51.94	21.8±0.83	245.9±22.2	0.259±0.024	11.49±0.46	7.44±0.48	3.94±0.69	7490±381.9	4294±164.01	7430±750.8	5.99±0.67	54.97±5.19	1.58±0.22	4.6±2.58
V140	292.6±29.2	19.6±0.28	197.8±12.78	0.351±0.026	8.4±0.46	9.73±1.15	2.45±0.58	6423.3±295.5	3904±778.59	7520±792.9	7.46±1.72	62.02±7.33	1.89±0.34	2.45±1.22
V141	398.7±13.7	21.7±1.71	264.7±16.99	0.335±0.007	17.03±0.28	4.25±0.4	1.96±0.2	7703.3±1706.3	3656±645.98	6483.3±1170.3	5.36±1.49	60.75±5.97	1.45±0.08	3.76±0.67
V142	338.8±19.01	21.5±1.56	137±13.02	0.307±0.009	16.08±1.17	12.12±0.47	3.33±0.44	5860±222.8	5044.3±736.25	2516.7±1041.7	5.28±1.53	53.45±3.74	1.37±0.4	2.97±0.32
V143	416.7±5.08	20.4±0.56	118.2±8.3	0.329±0.007	13.36±1.72	4.61±0.27	2.31±0.63	8963.3±1671	5683±972.25	6723.3±1792	6.44±2.04	61.08±6.73	2.16±0.23	3.18±1.45
V144	454.5±38.45	21.9±1.65	197.7±2.87	0.186±0.005	10.85±1.01	13.7±0.76	2.84±0.57	9833.3±1580.9	4953±567.16	9606.7±136.7	6.71±0.7	71.08±6.14	1.86±0.31	1.6±0.41
V145	317.7±26.46	22.6±0.91	226±21.38	0.33±0.004	13.34±0.11	6.26±0.28	3.32±0.11	7823.3±837.1	5295.7±876.8	7860±1168	4.24±0.39	75.57±3.62	2.03±0.13	3.05±0.64
V146	427.7±19.85	26.5±1.24	261.1±2.75	0.528±0.005	8±0.96	15.96±0.11	2.22±0.48	6893.3±1469.8	5790.3±798.07	8206.7±1518.1	6.06±2.07	58.72±4.12	2.28±0.25	3.89±0.19
V147	502±8.2	30.5±1.15	266.6±15.11	0.368±0.005	11.29±0.54	4.34±0.1	3±0.57	7536.7±1174.7	4857.7±606.3	9263.3±646.2	5.1±1.05	68.23±4.94	2.23±0.29	3.7±1.11
V148	236.3±13.65	25.9±3.3	149.6±14.64	0.31±0.035	6.01±0.87	15.28±1.38	2.46±0.13	8356.7±1288.3	5467.3±913.61	6616.7±449.5	6.03±1.68	78.23±3.23	2±0.19	3.68±0.56
V149	558.4±28.78	27.4±3.18	132.6±7.13	0.259±0.012	9.17±0.34	17.28±1.01	3.08±0.14	8826.7±853	5223.7±860.46	6530±1666.4	7.44±1.39	59.17±4.58	2.04±0.06	3.51±0.61
V150	371.4±41.64	19±0.91	152±3.05	0.164±0.008	7.78±0.92	8.94±1.58	1.85±0.16	7636.7±982.9	3878.7±445.69	5586.7±1685.7	3.12±0.4	58.27±1.23	1.91±0.23	2.3±1.12
V151	371.1±31.91	23.1±3.99	154.4±11.49	0.238±0.055	11.98±0.36	10.93±1.21	3.58±0.61	9166.7±957.3	5391.7±770.69	9973.3±103.7	7.2±2.42	64.4±5.37	2.3±0.22	0.97±0.43
V152	339.3±12.17	22.3±1.54	151.5±33.3	0.275±0.009	14.87±0.62	7.18±0.82	3.73±0.39	8653.3±1490.8	5352±1066.25	7943.3±1941.6	6.31±1.47	62.88±5.92	2.59±0.28	4.46±0.23
V153	368.3±54.06	19.8±0.48	153.4±19.54	0.273±0.005	11.02±0.53	10.48±0.23	4.76±0.27	11120±721.5	4417±802.61	7276.7±1307.3	4.43±1.63	59.13±5.09	2.39±0.2	3.43±0.06
V154	332.9±46.44	24.5±3.43	152.5±7.18	0.222±0.013	14.09±0.22	8±0.5	4.53±0.54	10183.3±2238.3	5245.3±1063.69	6743.3±1365.8	8.17±1.96	61.07±10.09	2.19±0.18	3.6±1.7
V155	363.4±62.85	27.2±0.68	144.7±9.22	0.284±0.005	10.85±0.84	10.85±1.07	4.1±0.94	8446.7±1616.6	5700.7±1153.37	7506.7±2433.6	10.71±4.81	68.78±3.05	2.1±0.31	4.71±1.86
V156	372±24.85	26.9±1.8	116.1±13.34	0.202±0.012	10.42±0.8	5.07±0.29	3.18±0.28	9500±1410.1	5656.3±874.55	6496.7±1681	3±0.79	59.4±8.68	2.27±0.41	1.75±1.06
V157	302.5±31.69	24.1±0.77	254.7±10.03	0.345±0.032	15.61±2.38	13.33±1.39	1.96±0.05	8583.3±1177.9	5378±999.59	8040±1152.2	6.62±2.16	63.77±5.78	2.06±0.05	2.97±0.97
V158	325.7±40.99	22.5±1.51	239.9±20.34	0.285±0.01	15.48±0.56	10.27±0.12	2.96±0.32	10810±1025	6045±603.52	5003.3±682.7	7.44±2.7	68.85±3.4	2.09±0.45	3.13±0.61
V159	260.5±16.49	35.2±2.13	205.4±12.03	0.291±0.026	14.08±1.84	10.85±0.85	2.76±0.19	8723.3±489.4	5908.7±924	8050±631.3	5.57±1.99	55.63±2.72	2.03±0.08	1.25±0.39
