# Supplementary material for: Comparative study of the quality indices, antioxidant substances, and mineral elements in different forms of cabbage
Source: BMC Plant Biol. 2024 Mar 14;24:187. doi: 10.1186/s12870-024-04857-4 (PMC10938656; doi:10.1186/s12870-024-04857-4)
Supplement: Supplementary file 3 — Supplementary Material 3 [file 12870_2024_4857_MOESM3_ESM.xlsx]

## Sheet: S3
Table S3. Factor analysis for each component.
Component number	Eigen value	Variance contribution(%)	Cumulative variance contribution(%)
Principal component 1	1.624	11.603	11.603
Principal component 2	1.42	10.146	21.749
Principal component 3	1.38	9.859	31.608
Principal component 4	1.337	9.547	41.154
Principal component 5	1.138	8.128	49.282
Principal component 6	1.085	7.749	57.031
