# Supplementary material for: Comparative study of the quality indices, antioxidant substances, and mineral elements in different forms of cabbage
Source: BMC Plant Biol. 2024 Mar 14;24:187. doi: 10.1186/s12870-024-04857-4 (PMC10938656; doi:10.1186/s12870-024-04857-4)
Supplement: Supplementary file 4 — Supplementary Material 4 [file 12870_2024_4857_MOESM4_ESM.xlsx]

## Sheet: S4
Table S4. Principal component load matrix and eigenvector for each substance
	Load value						Eigenvector
	PC1	PC2	PC3	PC4	PC5	PC6	PC1	PC2	PC3	PC4	PC5	PC6
Soluble Protein	0.367	-0.258	-0.346	0.281	-0.137	0.422	0.288	-0.217	-0.295	0.243	0.128	-0.405
Soluble Sugar	0.482	0.038	-0.294	-0.243	-0.173	-0.429	0.378	0.032	-0.25	-0.21	0.162	0.412
Nitrate	0.153	0.256	0.008	0.075	0.714	0.362	0.12	-0.215	-0.007	-0.065	0.669	0.348
Vc	0.256	-0.22	0.199	0.547	-0.215	-0.226	0.201	-0.185	0.169	0.473	0.202	0.217
Glucosinolates	0.43	-0.412	0.173	0.041	0.401	-0.164	0.337	-0.346	0.147	0.035	-0.376	0.157
Polyphenol	0.418	0.405	-0.097	-0.213	-0.034	-0.028	0.328	0.34	-0.083	-0.184	0.032	0.027
Flavonoid	-0.129	0.665	-0.26	0.006	0.024	0.006	-0.101	0.558	-0.221	0.005	-0.022	-0.006
K	0.597	0.166	0.071	-0.347	-0.185	0.273	0.468	0.139	0.06	-0.3	0.173	-0.262
Ca	0.461	0.356	0.129	0.172	-0.195	-0.169	0.362	0.299	0.11	0.149	0.183	0.162
Mg	-0.344	0.442	0.337	0.118	-0.204	0.002	-0.27	0.371	0.287	0.102	0.191	-0.002
Cu	0.171	0.263	-0.33	0.5	0.36	-0.182	0.134	0.221	-0.281	0.432	-0.337	0.175
Fe	0.106	0.179	0.643	0.162	0.19	-0.333	0.083	0.15	0.547	0.14	-0.178	0.32
Mn	0.23	-0.003	0.595	-0.269	0.025	0.327	0.18	-0.003	0.506	-0.233	-0.023	-0.314
Zn	0.109	0.112	0.127	0.578	-0.302	0.399	0.086	0.094	0.108	0.5	0.283	-0.383
