# Supplementary material for: Comparative study of the quality indices, antioxidant substances, and mineral elements in different forms of cabbage
Source: BMC Plant Biol. 2024 Mar 14;24:187. doi: 10.1186/s12870-024-04857-4 (PMC10938656; doi:10.1186/s12870-024-04857-4)
Supplement: Supplementary file 5 — Supplementary Material 5 [file 12870_2024_4857_MOESM5_ESM.xlsx]

## Sheet: S5
Table S5.Comprehensive ranking of all cabbage varieties
Identifier	F1	F2	F3	F4	F5	F6	F	Rank
V151	36.684	65.5265	39.2583	-8.2339	44.0752	-17.197	16.18	1
V144	39.4233	63.7119	37.9175	-11.0224	43.5373	-20.1218	15.65	2
V159	41.3166	59.6454	34.3013	-8.3724	40.1319	-14.8666	15.49	3
V155	41.0836	56.32	32.1133	-8.1226	38.7407	-14.6741	14.84	4
V157	38.8193	57.8529	33.5578	-8.5753	38.5875	-15.7223	14.74	5
V152	39.516	57.2024	33.1826	-8.8821	39.2179	-15.7571	14.73	6
V158	59.9577	51.5989	26.8725	-17.2921	37.9741	-20.4483	14.66	7
V146	32.2544	57.1263	33.0633	-2.4296	36.9012	-11.1816	14.65	8
V156	48.6198	53.7669	29.7452	-12.4275	38.7885	-17.4571	14.6	9
V143	45.7005	53.8415	29.9948	-10.3958	38.353	-16.2162	14.55	10
V154	49.5501	54.5855	30.531	-14.8744	39.3638	-19.8822	14.5	11
V147	29.2701	58.9698	35.2938	-4.4657	38.3597	-14.6716	14.36	12
V106	28.5805	57.7639	34.6735	-3.5489	38.0758	-12.5046	14.33	13
V145	35.4838	55.7914	32.5222	-6.5611	36.9805	-13.8009	14.25	14
V31	33.1856	56.24	33.0426	-5.6078	37.948	-13.8583	14.24	15
V153	49.6056	55.3223	31.6138	-18.3037	40.5469	-23.8715	14.15	16
V11	39.6941	56.8544	33.2484	-12.0076	38.7519	-19.5186	14.1	17
V3	40.8098	52.9311	29.684	-7.7826	35.9004	-13.944	14.08	18
V148	41.8442	52.5065	29.6829	-9.4328	36.2765	-14.2862	14.01	19
V36	28.1714	60.1151	37.2374	-9.3046	40.045	-19.2672	13.86	20
V149	44.3736	51.3486	28.3863	-10.5501	37.0239	-17.2023	13.79	21
V29	37.5065	56.1992	33.1351	-11.4276	38.6777	-20.1063	13.77	22
V133	45.9414	52.0597	29.2261	-13.3868	38.025	-19.3315	13.77	23
V122	33.0095	56.268	33.6103	-8.7898	37.7477	-16.8689	13.73	24
V61	29.1799	56.2509	33.7783	-5.9316	36.667	-14.556	13.66	25
V14	43.5831	52.8019	30.148	-13.2189	38.2738	-20.0304	13.65	26
V56	51.7921	51.0919	28.06	-17.2494	37.0895	-21.2749	13.65	27
V69	30.5553	57.4785	35.2689	-9.9735	38.7237	-17.9436	13.61	28
V77	36.565	51.0533	28.7879	-5.1067	35.406	-12.9323	13.61	29
V99	45.0029	51.9086	29.413	-13.7489	37.1901	-18.8437	13.6	30
V81	28.4273	55.4531	33.5226	-5.6126	36.6981	-13.5753	13.58	31
V63	31.7788	56.2268	33.9498	-9.3307	37.6779	-17.3766	13.52	32
V121	35.7705	53.0985	31.1555	-9.0388	36.6361	-16.1375	13.43	33
V91	45.8449	48.684	26.2983	-10.4081	33.4419	-14.7502	13.4	34
V90	42.9625	50.106	27.7691	-10.1963	36.4229	-17.5647	13.39	35
V41	31.9031	51.3775	29.656	-3.7778	33.6075	-10.4269	13.36	36
V57	31.1096	56.8379	34.7935	-10.7544	38.196	-19.1634	13.36	37
V68	42.3199	52.224	29.8358	-13.0571	36.6157	-19.0744	13.36	38
V47	46.0508	50.9111	28.0742	-13.3169	36.3893	-20.33	13.35	39
V87	41.1294	50.1238	27.8542	-9.0526	34.5819	-15.0945	13.34	40
V78	34.7926	51.8501	30.1127	-7.1751	35.8023	-14.711	13.31	41
V104	42.9183	47.0688	25.3892	-8.0546	32.8628	-13.0988	13.11	42
V9	49.2644	49.1887	27.1144	-16.3986	36.2028	-20.973	13.1	43
V1	40.2484	51.7731	30.094	-13.0407	36.3733	-19.0397	13.09	44
V59	40.6541	52.8177	30.8474	-14.5135	37.2309	-21.0255	13.09	45
V88	35.3214	49.2128	27.9741	-5.6489	33.7516	-11.8527	13.09	46
V118	38.9924	48.3209	26.8422	-6.9195	33.3222	-12.8794	13.08	47
V120	47.1459	47.6543	25.7477	-12.7253	35.1163	-18.102	13.05	48
V54	40.8046	51.0836	29.4053	-12.9246	36.4181	-19.0897	13.03	49
V117	33.7919	52.0104	30.8242	-9.3117	35.292	-15.1219	13	50
V75	40.3722	50.263	28.9092	-12.3586	35.7536	-18.2926	12.91	51
V97	32.3209	52.3719	31.2627	-8.8746	35.5048	-15.8694	12.91	52
V111	40.2565	48.1048	26.6797	-8.7983	33.2832	-14.16	12.91	53
V116	36.3045	49.1245	28.1471	-7.8914	33.8521	-13.619	12.87	54
V28	36.1455	52.1548	30.6451	-11.3834	35.7657	-18.4641	12.86	55
V55	42.603	47.8824	26.524	-10.8207	34.3633	-16.5064	12.86	56
V127	44.3624	46.4045	25.298	-10.6243	33.4415	-15.0467	12.85	57
V65	37.2665	50.5144	29.1127	-10.144	34.2115	-16.5968	12.81	58
V34	29.3356	51.5036	30.8092	-6.164	33.7073	-12.6335	12.8	59
V71	46.0116	46.455	25.0635	-12.0887	33.3318	-16.6931	12.75	60
V44	30.8836	50.8075	30.1338	-7.2029	34.1798	-13.2904	12.73	61
V94	42.1678	46.9864	25.9117	-10.5573	33.1462	-15.1274	12.69	62
V40	37.7851	46.0397	25.3267	-5.7737	32.1623	-11.541	12.68	63
V35	38.0185	49.1056	28.1023	-10.0941	33.7652	-15.9629	12.67	64
V86	29.2195	51.7834	30.899	-6.7201	34.5547	-14.7672	12.67	65
V27	26.2551	53.6472	32.8307	-6.9883	34.845	-15.3619	12.66	66
V100	31.6722	52.1818	31.3005	-9.6485	35.8895	-17.9549	12.62	67
V72	31.028	52.1913	31.24	-9.0403	35.4241	-17.2984	12.61	68
V83	37.1634	47.3943	26.5724	-7.4136	33.1613	-14.1238	12.6	69
V38	36.3051	49.6623	29.0033	-10.6708	34.8145	-16.7934	12.58	70
V19	35.1815	52.468	31.5158	-13.3293	36.8619	-21.0163	12.57	71
V119	46.4726	46.879	25.6759	-14.4459	33.4127	-18.2712	12.57	72
V13	32.0471	48.5751	28.0768	-5.7254	32.7991	-12.1064	12.56	73
V139	32.0154	50.3295	29.2692	-7.0015	33.9164	-15.5043	12.55	74
V49	33.2505	51.7123	30.5508	-10.2012	35.6391	-19.0192	12.53	75
V105	28.3322	50.5307	30.175	-5.8513	33.5067	-13.0166	12.5	76
V43	36.2931	46.9968	26.6043	-7.4804	32.1749	-12.9408	12.46	77
V124	52.34	45.0608	23.8962	-17.392	33.5872	-20.7349	12.44	78
V33	29.9125	52.4709	31.9408	-10.2847	35.6761	-17.9659	12.43	79
V51	41.9951	46.8928	26.2204	-12.2369	33.61	-17.0172	12.43	80
V6	46.4162	47.5791	26.4783	-16.2374	34.9131	-21.4296	12.42	81
V123	24.3792	52.4102	32.3783	-6.5022	34.7256	-14.0346	12.41	82
V130	36.8884	48.129	27.3577	-9.4808	32.9708	-15.5244	12.4	83
V23	31.8152	49.5496	29.2433	-8.1883	33.9792	-15.2342	12.36	84
V5	34.916	48.6811	28.2736	-9.4996	33.3839	-15.4317	12.35	85
V67	24.4995	51.0102	30.9128	-4.4341	34.088	-13.3133	12.34	86
V136	42.8776	46.9381	26.3286	-13.6721	33.1918	-17.7736	12.32	87
V102	37.6799	45.8647	25.6291	-7.9788	32.3625	-14.0487	12.3	88
V129	35.8012	48.7181	27.9603	-9.6959	33.774	-17.5094	12.28	89
V76	41.2003	45.8923	25.3085	-11.0996	32.0982	-16.4551	12.17	90
V93	34.1676	46.3103	26.4795	-7.2828	32.1232	-12.9765	12.15	91
V89	43.6632	43.9323	23.7116	-11.3257	30.9413	-14.5762	12.13	92
V53	37.5676	49.0185	29.0646	-14.4878	35.1098	-19.5227	12.12	93
V131	32.8744	50.5507	30.3856	-12.0522	34.7387	-19.3953	12.07	94
V125	30.6129	48.3946	28.4612	-7.3832	32.3424	-14.0643	12.06	95
V10	39.952	46.7921	26.2244	-11.8831	32.8902	-18.5613	12.04	96
V137	45.4232	46.155	25.6926	-16.1994	33.2609	-20.2625	12.04	97
V21	42.6267	45.0133	24.9409	-12.8947	32.6272	-17.242	12.03	98
V24	48.3752	46.1779	25.7498	-19.1667	34.7057	-24.0014	11.94	99
V101	38.0387	46.7271	26.68	-12.0432	32.6411	-17.9108	11.87	100
V140	24.7494	48.4259	29.1624	-4.8704	31.5455	-12.235	11.77	101
V138	32.7676	45.9613	26.4908	-8.0477	31.7647	-14.6684	11.72	102
V60	38.3307	46.2802	26.6612	-13.434	33.443	-19.128	11.69	103
V80	26.9671	48.1487	28.9748	-7.0474	31.6181	-13.4798	11.68	104
V25	30.4584	48.549	29.4955	-11.5751	33.8685	-18.3514	11.56	105
V58	45.1388	43.3829	23.8521	-15.8665	31.9389	-19.5657	11.53	106
V73	45.0661	40.5493	21.2841	-12.372	30.1299	-15.8199	11.46	107
V95	40.3778	45.9892	26.6032	-16.1804	33.8272	-21.7626	11.46	108
V20	38.6782	44.0759	24.755	-11.7314	31.3714	-17.4519	11.45	109
V64	50.5367	41.6535	21.9565	-18.0961	32.0672	-21.59	11.44	110
V2	26.1973	49.6909	30.7502	-10.2218	33.8302	-18.5138	11.41	111
V16	30.1313	46.589	27.6625	-9.2358	31.2397	-14.947	11.41	112
V110	23.4189	46.0811	27.5261	-3.2582	30.4366	-11.8053	11.32	113
V50	40.4909	45.5438	26.5063	-17.0529	33.2978	-21.6899	11.3	114
V84	24.2777	47.7425	29.3574	-7.2602	31.8364	-14.3919	11.3	115
V141	32.9154	45.4752	26.3851	-9.8307	30.9966	-16.6228	11.29	116
V52	39.632	42.0345	23.122	-11.5932	30.788	-17.0578	11.19	117
V98	46.4016	41.4875	22.5604	-17.0987	31.7958	-20.3697	11.17	118
V46	32.4557	45.3611	26.43	-9.9114	31.3086	-17.7772	11.16	119
V132	45.5792	39.5127	20.6984	-13.4587	30.0737	-17.2657	11.13	120
V114	36.2585	40.3444	21.7682	-6.84	28.9845	-13.0266	11.11	121
V15	39.7914	39.4643	20.9083	-8.9134	27.3543	-11.9511	11.1	122
V32	33.7472	43.327	24.981	-9.8997	30.7362	-15.4371	11.1	123
V150	35.8492	42.5758	24.0723	-10.3818	30.3348	-15.5993	11.09	124
V42	31.5441	43.1584	24.573	-7.1489	29.2733	-13.537	11.08	125
V12	22.9533	47.5259	29.1876	-6.8609	31.4206	-15.1166	11.05	126
V30	45.0639	42.7199	23.7072	-18.0251	32.5293	-22.5566	11.05	127
V22	28.3819	45.5121	26.9936	-8.204	30.3329	-15.4125	11.03	128
V109	54.0135	37.3439	17.7006	-16.2446	29.5558	-21.1447	10.99	129
V4	34.4588	44.6939	26.0929	-12.4617	31.131	-18.5306	10.98	130
V85	29.9453	43.0559	24.6863	-6.9685	28.6693	-13.3793	10.87	131
V26	16.916	49.6331	31.8568	-6.9378	31.9998	-15.5865	10.83	132
V96	45.2877	39.8785	21.3524	-15.7164	30.2191	-19.6857	10.81	133
V134	29.6956	41.8638	23.7771	-5.6669	28.2594	-12.2488	10.81	134
V45	23.8651	46.0099	28.2981	-7.8139	31.3895	-15.5233	10.79	135
V113	24.7286	43.4259	25.6941	-4.5096	28.1436	-11.1477	10.77	136
V39	39.5522	39.4817	20.9151	-10.1017	28.6089	-15.8359	10.76	137
V62	34.9426	41.293	23.0085	-9.3088	29.6222	-16.4871	10.72	138
V48	42.627	39.1007	21.0418	-14.3623	29.1741	-17.7067	10.59	139
V79	19.9951	46.7531	29.3435	-6.9268	31.0901	-15.5804	10.58	140
V126	51.5414	34.7951	16.9795	-16.5497	27.7515	-18.16	10.43	141
V112	36.7952	40.2088	22.4602	-12.0302	28.755	-16.8337	10.42	142
V70	28.9762	42.0094	24.8283	-9.1157	28.7402	-14.6012	10.38	143
V107	44.2664	35.6018	18.3755	-13.2604	26.9601	-15.3445	10.27	144
V92	34.2944	40.8405	23.4648	-12.564	28.3713	-18.0549	10.12	145
V17	24.9659	41.5144	25.0382	-7.7414	28.5484	-14.0184	10.04	146
V103	41.2203	39.1973	22.0517	-17.4483	29.9024	-21.4077	10.02	147
V142	39.9529	32.2292	15.5385	-6.5355	23.5662	-8.7985	10.02	148
V74	31.8657	40.4988	23.9432	-13.0724	29.4091	-18.44	9.85	149
V128	33.7443	39.5848	22.6167	-12.6059	28.0184	-18.3975	9.78	150
V8	49.7865	32.9161	15.9386	-17.0663	27.113	-19.8923	9.7	151
V135	30.6455	39.9922	23.5121	-11.7751	27.8875	-17.7154	9.67	152
V108	32.9959	37.6508	21.414	-11.2967	26.9648	-15.8912	9.62	153
V7	26.4826	40.3287	24.0218	-9.2812	27.5627	-16.1024	9.61	154
V37	24.7596	39.5423	23.4738	-7.585	26.1728	-13.534	9.52	155
V18	36.1475	37.3395	21.0321	-14.3968	28.5894	-19.9456	9.44	156
V115	24.7685	38.5784	22.9663	-8.5983	25.9486	-15.457	9.12	157
V82	36.5435	34.0949	18.54	-12.8352	25.3521	-17.028	9.02	158
V66	40.2811	32.5558	17.4617	-15.8897	25.6973	-18.9607	8.78	159
