# Supplementary material for: Comparative study of the quality indices, antioxidant substances, and mineral elements in different forms of cabbage
Source: BMC Plant Biol. 2024 Mar 14;24:187. doi: 10.1186/s12870-024-04857-4 (PMC10938656; doi:10.1186/s12870-024-04857-4)
Supplement: Supplementary file 6 — Supplementary Material 6 [file 12870_2024_4857_MOESM6_ESM.xlsx]

## Sheet: S6
Table S6.The original data of 159 different varieties of cabbage index, V1-V159 represents 159 varieties, 1-3 for each index of three repetitions.
Varieties	Soluble Protein（mg/kg）	Soluble Sugar（mg/kg）	Nitrate（mg/kg）	Vc（mg/g）	Glucosinolate（umol/g）	Polyphenol（mg/g）	Flavonoid（mg/g）	K（mg/kg）	Ca（mg/kg）	Mg（mg/kg）	Cu（mg/kg）	Fe（mg/kg）	Mn（mg/kg）	Zn（mg/kg）
V1-1	337.7	24.37	188.6	0.3849	14.245	3.4433	1.7061	7340	4729	4290	4.1	81.05	1.85	1.79
V1-2	298.7	24.33	190.35	0.3712	11.596	3.1291	2.4216	8560	3162	9250	5.35	73.05	2.5	1.06
V1-3	353.4	22.25	171.27	0.4192	16.762	4.7662	1.8515	11750	4822	7890	10.74	71.8	2.7	2.56
V2-1	406.7	24.73	212.79	0.361	11.066	3.2548	2.4016	6570	3139	12020	3.04	73.55	2.94	3
V2-2	352.8	28.04	171.38	0.3507	10.073	3.7887	4.6564	8440	2582	9820	9.15	81.8	1.84	1.83
V2-3	448.2	31.81	154.93	0.3438	10.47	4.9578	2.6157	8930	2517	3020	8.48	66.4	1.8	2.41
V3-1	306.2	20.18	181.91	0.3438	13.914	12.7932	3.8795	6570	4772	7150	10.2	68.05	2.14	7.06
V3-2	375.1	19.58	253.27	0.3336	11.53	12.5163	5.324	5830	6194	8150	2.65	51.6	1.67	1.43
V3-3	349.7	18.58	239.91	0.2925	7.689	10.5889	4.2495	11720	5939	4930	7.24	79.05	2.02	4.46
V4-1	273.6	21.51	191.67	0.6144	18.947	10.5046	2.0657	5950	4074	8470	3.04	48.25	1.62	6.23
V4-2	386.7	21.12	260.53	0.5459	18.351	11.2287	1.6524	7590	3243	5810	3.36	76.65	2.12	4
V4-3	393.1	21.43	268.86	0.6075	13.98	11.4677	1.4557	11330	2431	4800	8.93	67.15	2.58	1.71
V5-1	272.1	23.33	190.24	0.2753	13.331	6.2738	2.3641	6530	2846	5350	15.44	67.6	1.8	6.78
V5-2	285.2	30.49	188.05	0.2445	12.06	8.3813	4.9626	9300	4948	7950	8.56	68.25	1.53	1.16
V5-3	330.2	20.08	168.31	0.2685	15.768	5.5918	2.7345	7830	4946	7040	3.21	49.25	2.42	2.2
V6-1	431.3	24.81	188.22	0.3678	16.364	10.3845	2.9742	8980	3896	2340	2.19	59.05	2.7	3.91
V6-2	431.7	16.37	193.44	0.3986	14.841	9.8382	6.7473	9120	2143	7660	7.16	72	2.35	2.83
V6-3	395.4	19.85	229.06	0.3815	13.252	10.8828	2.8017	11510	6284	7730	8.26	58.55	2.24	4.35
V7-1	393.8	29.98	216.34	0.2137	13.782	5.1918	4.0489	6600	2847	1290	2.06	80.25	2.82	2.34
V7-2	395.5	23.27	242.65	0.2377	14.245	5.3321	1.1134	7040	2726	8910	3.39	60.15	1.67	0.65
V7-3	442.3	25.18	232.79	0.2514	13.583	6.4549	2.2163	7140	2396	8440	6.23	56.1	2.14	4.12
V8-1	572.9	24.15	128.84	0.2788	9.344	3.0842	1.5405	6790	3750	740	1.88	42.05	1.15	2.55
V8-2	518.6	24.67	150.18	0.2788	9.278	3.0096	1.3494	10430	3668	3860	6.48	65.85	2.08	1.52
V8-3	538.7	27.54	164.04	0.3164	9.013	3.2042	1.0852	9650	3774	3550	7.41	65.05	1.82	3.5
V9-1	373.6	26.95	156.95	0.2411	17.821	16.1644	2.9345	10400	4731	4660	2.83	68.3	2.38	3.13
V9-2	439.9	25.58	182.68	0.2205	17.623	17.8623	4.7963	10030	2933	8370	6.99	69.85	1.84	4.79
V9-3	324.2	24.35	194.96	0.2308	19.08	14.793	4.3213	9860	6078	4570	6.62	51.8	2.71	0.51
V10-1	399.5	29	248.14	0.4089	17.027	10.9532	1.3926	9130	4248	2710	2.68	42.35	1.4	3.76
V10-2	521.2	25.23	297.48	0.2856	14.642	14.3829	2.2704	8780	1699	9620	5.76	80.55	2.04	4.78
V10-3	562.4	16.68	266.12	0.3404	19.411	13.9109	2.4551	7850	6459	6170	7.19	49.95	2.25	0.62
V11-1	384.9	29.08	258.66	0.2034	10.404	10.9712	5.0678	10900	3211	6180	1.84	64.45	1.97	2.91
V11-2	368	28.68	281.47	0.1863	8.351	12.0999	3.7796	9580	3963	7740	5.3	65.65	1.6	3.84
V11-3	360.9	27.69	261.51	0.1932	11.397	11.8214	4.9129	7760	6517	10500	8.8	75.1	1.49	2.56
V12-1	402.5	22.97	238.71	0.2616	17.027	7.6894	1.2935	6180	3165	6940	2.67	52.15	1.84	1.29
V12-2	388.2	23.45	194.39	0.289	16.96	6.3382	2.7144	7480	3823	7580	9.47	47.85	2.27	0.13
V12-3	349.7	28.54	188.33	0.2616	17.358	9.3789	1.9397	6870	2146	9100	3.9	60.25	2.55	4.67
V13-1	365	25.18	140.46	0.3267	5.172	4.7015	3.0742	5530	2848	8290	3.16	49.75	1.76	1.83
V13-2	364.6	20.71	151.86	0.3438	4.444	3.3425	5.5305	9350	6337	8750	7.72	77.7	1.79	3.63
V13-3	278.5	27.22	165.57	0.2993	6.848	3.9657	6.2988	5780	4982	3290	7.26	66.95	1.3	1.97
V14-1	540.7	25.33	128.62	0.3733	22.06	11.6805	1.3003	9130	4551	9770	5.23	51.8	2.17	2.48
V14-2	463.1	29.68	131.91	0.3812	33.583	19.1758	1.8745	9310	5103	5730	8.73	79.05	2.36	2.07
V14-3	554.2	32.79	109.98	0.4055	22.656	18.1046	1.6523	10270	3971	6080	5.35	58.05	1.77	3.91
V15-1	185.2	31.35	177.96	0.4089	18.55	14.9391	3.124	7220	2576	2760	3.31	69.25	1.18	1.62
V15-2	271	30.41	219.63	0.4089	17.027	13.0973	3.2414	7630	6518	3050	9.22	80.4	1.61	0.11
V15-3	216.7	32.8	285.42	0.3884	15.834	11.5444	4.3959	6150	5328	6500	10.05	54.85	2.42	0.5
V16-1	213.4	19.43	190.68	0.2171	6.431	16.3753	2.5633	6520	5390	9240	2.75	61.1	1.31	0.91
V16-2	175.4	32.47	216.34	0.2103	6.497	7.1472	2.3331	9860	3089	3100	5.45	68.6	1.6	2.34
V16-3	228.4	28.97	225.29	0.2137	6.298	7.8608	3.8378	5890	2410	8090	9.32	58.15	2.15	0.6
V17-1	325.2	23.19	109.45	0.1829	9.676	5.4301	6.0149	7730	2116	2710	2.84	62.8	2.14	1.74
V17-2	351.8	27.81	117.54	0.2137	10.868	6.1439	5.7122	5600	2636	8090	10.39	77.35	2.62	2.86
V17-3	349.6	24.46	125.31	0.2514	12.126	8.2759	7.5906	6350	4014	8600	9.69	81.8	1.75	1.01
V18-1	530.5	27.24	108.05	0.2623	8.947	12.6	2.7011	5650	2916	6300	14.59	44.55	1.35	1.52
V18-2	604.5	30.35	114.91	0.2315	8.02	15.7958	3.3244	10370	2056	5320	8.93	65	1.62	1.36
V18-3	496.8	29.8	125.59	0.2603	10.735	15.7643	2.2472	8850	2742	3670	9.86	52.6	2.36	3.24
V19-1	440.5	18.47	154.32	0.2103	17.887	3.731	1.7941	6230	2814	11430	2.68	66.9	1.93	2.92
V19-2	417.9	22.06	198.68	0.2171	12.457	3.9027	2.3825	9920	4381	3550	2.83	69.95	2.7	2.38
V19-3	421.3	22.43	173.79	0.1966	13.517	3.9395	2.0447	11670	2933	9230	8.22	60.9	1.76	4.34
V20-1	423.1	23.16	188.38	0.3712	11.662	7.3766	2.4923	8100	1887	1220	5.49	63.5	1.4	1.8
V20-2	456.4	22.14	217.98	0.3678	10.868	6.2648	2.3986	6790	3559	10190	2.9	81.35	2.67	2.9
V20-3	418.6	24.45	228.51	0.3575	15.503	7.9285	1.5272	9810	6381	5740	7.95	66	2.37	3.31
V21-1	377.4	24.37	174.45	0.2719	16.96	3.8087	1.3632	10510	4368	3730	4.32	55.8	1.77	3.16
V21-2	378.9	24.85	156.69	0.289	11.199	4.1662	1.123	9300	4561	3980	8.41	52.4	2.34	3.93
V21-3	244	34.67	130.92	0.2411	16.364	14.5411	1.9202	6120	4163	8660	7.58	72.65	1.87	1.18
V22-1	333.9	23.01	226.21	0.4089	16.828	13.5101	2.8935	7680	3007	2990	5.61	65.95	1.53	1.54
V22-2	374.8	24.19	294.19	0.3884	16.298	10.947	4.3575	8160	4182	9940	9.78	62.25	2.2	1.11
V22-3	414.1	22.85	257.79	0.4397	17.689	7.1822	2.9811	5610	3066	7680	3.39	73.6	1.71	3.73
V23-1	369.9	19.05	171.49	0.3678	6.629	3.5443	4.4691	7290	5015	5880	7.05	64.8	1.76	1.75
V23-2	341.8	15.25	121.38	0.3849	7.887	3.8439	1.9464	6680	5103	9200	10.61	50.95	1.47	2.42
V23-3	418.2	13.1	147.97	0.3678	5.768	3.9831	2.0263	8870	2134	6860	7.83	73.3	2.35	2.74
V24-1	463.2	28.79	217.43	0.2753	14.311	8.967	1.7844	9460	3139	2350	5.12	148.05	2.2	5.17
V24-2	413.4	34.27	177.08	0.2856	16.497	8.0638	2.2196	10940	2444	5650	3.51	51.25	2.24	2.86
V24-3	444.3	33.72	231.58	0.2685	14.841	6.8789	1.6705	11220	5191	9110	8	53.65	1.69	2.71
V25-1	374.8	28.1	140.13	0.2651	17.821	15.6431	2.1906	6690	4837	7780	6.63	83.55	1.88	0.78
V25-2	308.8	21.42	108.77	0.2342	15.834	15.1818	2.9167	8330	1689	6610	4.12	63.9	1.44	2.53
V25-3	317.8	21.2	133.11	0.1623	16.166	15.2525	1.6028	9820	2643	8430	8.02	54	2.37	4.22
V26-1	363.9	23.92	175.22	0.2993	11.397	8.1428	2.5077	8040	3597	8840	18.28	55.2	1.87	9.74
V26-2	10.7	24.63	175.55	0.3096	9.742	9.0331	5.9812	6020	1735	8460	3.1	57.65	1.91	0.01
V26-3	392.7	23.55	235.86	0.2993	10.801	7.8222	4.6837	6320	1680	9540	9.2	78.45	2.32	0.43
V27-1	365	11.91	249.23	0.2479	16.96	4.8459	2.375	6500	3317	9680	4.83	49.6	1.08	3.69
V27-2	271.8	14.22	272.26	0.2651	16.828	4.1715	1.2093	9240	2843	7440	2.75	63.7	1.77	0.42
V27-3	256.4	26.46	235.86	0.2308	14.642	4.5583	1.7062	6650	5230	8710	2.97	80.15	2.01	2.68
V28-1	330.9	31.71	208.66	0.3685	5.04	13.2241	1.7936	6990	4687	9260	4	72	1.98	0.98
V28-2	339.9	26.35	245.94	0.4421	12.589	14.1	9.0875	7870	1843	3020	8.53	53.9	1.98	0.08
V28-3	436.6	22.72	236.07	0.5394	10.934	12.5729	2.104	11350	5556	10450	4.54	80.3	2.22	4
V29-1	492.4	25.7	232.57	0.289	14.841	8.3938	2.0603	11230	3372	4650	2.68	75.35	2.67	3.38
V29-2	510.7	28.59	273.36	0.289	15.57	7.5718	1.1987	8500	2843	10290	6.09	65.8	2.51	3.72
V29-3	525.3	28.47	221.27	0.2925	17.556	9.3663	1.2854	8030	6489	10250	10.45	61.95	2.48	0.23
V30-1	590.5	32.37	195.94	0.2	14.113	6.3609	3.8604	7550	4103	1550	14.07	58.5	1.75	2.71
V30-2	350.8	31.13	181.25	0.1829	14.444	4.4262	2.7614	10960	2417	7140	9.85	54.2	2.03	1.12
V30-3	358.5	43.08	110.09	0.1932	14.907	4.4262	3.3109	11030	3320	7250	6.6	54.8	1.38	1.82
V31-1	475.5	25.9	129.71	0.2856	7.887	5.386	2.7922	6200	4162	10140	3.08	52.7	1.78	4.48
V31-2	383.7	22.84	172.59	0.313	9.477	17.1742	2.6248	5710	5038	6300	5.08	59.25	2.57	0.05
V31-3	459.4	24.82	124.23	0.3507	9.676	17.6349	2.7682	11000	6140	8500	8.58	69.4	1.92	2.07
V32-1	352.3	19.17	119.96	0.2993	12.788	6.0671	1.3927	6360	4823	8080	2.62	71.15	1.65	3.42
V32-2	358.3	16.47	131.14	0.2411	14.775	4.7224	1.3272	6570	3787	4240	5.67	48.1	2.6	3.7
V32-3	384.1	19.68	124.56	0.2479	9.676	6.1554	2.3679	9650	2557	5600	8.31	63.35	1.93	0.31
V33-1	323.4	29.67	185.64	0.2479	15.57	14.7149	2.3586	5460	3334	7760	2.42	55.85	1.8	4.49
V33-2	363.5	27.07	173.57	0.2034	18.351	13.7341	2.5368	8840	5194	9130	4.51	72.95	1.47	2.25
V33-3	322.7	23.02	164.8	0.224	16.099	13.1692	2.9542	10580	1795	8090	10.76	50.15	2.03	1.15
V34-1	193.8	12.96	199.89	0.2651	16.033	3.9715	2.2242	6000	4798	9230	4.47	69.75	2.05	7.06
V34-2	192.5	13.83	197.7	0.2479	16.894	6.2632	2.0793	8260	3826	6720	9.39	72.75	1.8	0.04
V34-3	181.9	14.34	185.64	0.2925	13.053	3.7363	3.3241	7000	4751	6860	4.74	76.95	2.61	3.52
V35-1	302.1	26.72	157.13	0.587	25.106	14.4255	2.4607	8000	5471	7840	5.45	75.1	1.87	3.65
V35-2	351.5	22.17	279.93	0.5493	21.596	11.9133	1.497	8100	3747	6070	8.29	74.15	2.37	1.99
V35-3	339.9	27.32	209.76	0.5623	22.06	14.0816	1.3973	8450	4352	5780	9.61	67.05	1.9	2.83
V36-1	370.3	12.41	178.73	0.3233	12.457	3.4582	7.6934	8170	3960	13000	2.92	52.2	2.02	5.91
V36-2	454.5	13.96	235.09	0.3096	8.086	3.1604	2.7564	11060	4911	10110	10.42	53.55	1.4	2.44
V36-3	373.3	13.3	208.33	0.2959	8.947	3.7271	2.9365	6990	2127	7070	6.72	52.7	2.11	1.75
V37-1	172.1	24.71	234.76	0.289	8.219	12.0292	5.5469	5640	3922	7590	7.08	47.65	1.53	4.63
V37-2	275.5	21.12	254.5	0.3096	7.623	8.3189	3.8018	7660	2016	5200	10.91	72.7	1.95	1.31
V37-3	384.9	22.32	233.66	0.3164	7.556	14.382	5.6524	5570	2804	5010	2.51	66.7	1.59	1.2
V38-1	359.4	21.34	148.03	0.313	15.636	7.7613	2.9499	6390	3154	6730	2.95	54.45	1.75	7.04
V38-2	340.7	16.6	149.34	0.2548	15.371	13.6138	2.6751	8900	5826	9690	3.27	71.35	1.56	1.83
V38-3	335.1	18.28	101.54	0.2274	12.921	7.0753	3.3481	9720	3499	4590	5.71	78.55	2.29	0.07
V39-1	544	29.67	242.21	0.3678	11.993	10.5154	6.3845	6550	4155	7430	2.8	57.75	1.9	1.24
V39-2	538.8	28.36	231.8	0.3233	7.027	8.1883	7.9492	9860	3926	3110	7.14	48.1	2.44	2.04
V39-3	618.6	28.21	202.74	0.3541	7.954	9.4674	8.6669	6180	4446	3310	6.42	56.25	2.23	3.39
V40-1	480.7	23.96	137.39	0.2308	18.55	9.7561	5.1319	4990	4230	7750	8.38	105.9	1.69	4.65
V40-2	481.1	22.69	120.94	0.2719	17.093	7.3569	3.2379	7700	5306	5170	8.93	59.35	1.4	2.7
V40-3	395.7	25.53	108.88	0.2616	17.556	6.2459	6.1646	8090	6430	4130	10.86	52.15	1.87	4.44
V41-1	299.5	19.48	196.6	0.2993	13.384	7.4808	1.7293	6400	4247	8790	2.67	60.9	1.82	5.25
V41-2	319.3	31.27	186.5	0.313	12.921	8.338	2.2528	7130	5171	7320	7.55	58	1.68	0.98
V41-3	246.7	22.13	236.07	0.3096	13.848	8.338	1.9728	6320	6548	5190	5.28	70.45	1.44	4.59
V42-1	412.5	34.97	229.8	0.3164	18.417	9.689	1.3416	6810	2570	660	2.22	55.15	1.6	2.08
V42-2	504.3	32.44	212.83	0.3267	13.715	11.3334	1.8972	6300	4219	7300	2.97	55.95	2.34	2.65
V42-3	335.6	42.19	258	0.3096	17.159	12.4876	1.4634	7260	5242	9850	9.61	78.7	1.87	0.36
V43-1	272.5	21.22	184.54	0.5229	9.411	14.0652	2.5018	7230	3532	9210	2.6	130.8	2.76	1.78
V43-2	366.9	28.58	168.09	0.6103	7.49	12.3471	2.1377	9070	4741	3420	7.5	64.15	2.1	4.98
V43-3	347.4	26.54	170.29	0.5572	7.887	11.614	3.8174	5590	6234	5600	9	76.3	2.18	2.91
V44-1	230.8	23.8	137.54	0.2137	9.344	14.2506	5.3188	5920	3310	7500	13.78	57.25	1.93	3.38
V44-2	205.3	22.55	100.35	0.2137	9.874	15.268	4.3958	6960	2916	8710	8.83	60.95	1.64	0.49
V44-3	235.3	28.33	148.25	0.1829	7.225	15.268	4.8174	9110	6909	6080	8.76	66.25	2.66	0.01
V45-1	409.3	12.9	108.14	0.4671	8.801	4.958	2.5918	6880	3989	9440	9.27	83.9	2.37	3.67
V45-2	439.4	19.87	136.73	0.5014	10.934	10.568	3.4106	5630	2553	7840	4.15	73.85	1.56	1.22
V45-3	338.1	25.35	120.83	0.5527	6.762	13.6693	3.7299	8450	2061	5500	10.01	48.9	1.53	3.89
V46-1	557.9	11.42	265.46	0.2651	16.629	3.3093	2.0005	7250	4191	7790	3.09	104.4	2.4	3.41
V46-2	549.7	19.41	226.21	0.2788	14.642	3.7339	2.2981	7930	2936	6990	2.75	57	2.01	2.37
V46-3	512.2	20.15	287.17	0.2582	17.093	3.8348	2.1286	8230	3166	5250	7.97	65.2	1.55	0.09
V47-1	388.2	22.39	250.33	0.2616	8.285	4.7769	4.1025	10010	5150	6860	4.75	62.85	2.6	5.19
V47-2	622.3	21.98	276.64	0.3062	6.762	5.9715	2.74	7140	5124	4970	5.52	44.55	1.73	3.13
V47-3	682.2	22.77	272.26	0.1795	8.55	11.8876	2.0572	11450	4027	7530	4.71	52.7	1.69	2.98
V48-1	190.6	27.8	129.5	0.2582	9.08	12.1972	2.5252	10460	3583	4900	2.38	52.85	2.79	3.85
V48-2	469.7	27.84	212.94	0.2993	9.609	19.0992	2.6753	8210	5191	4010	10.91	51.05	1.8	1.33
V48-3	316.3	24.97	140.13	0.2822	11.066	19.0992	5.8034	6720	2604	4200	6.64	48.15	2.54	1.93
V49-1	570.3	30.05	170.29	0.3353	3.603	9.3733	5.0235	7230	3256	8050	4.34	55.75	1.88	2.86
V49-2	504.3	24.09	267.87	0.4007	3.384	8.893	3.4185	8810	6102	9450	2.87	66.55	1.91	4.48
V49-3	583	27.94	255.81	0.3623	7.027	7.6216	6.5818	9320	1795	6270	2.5	63.2	1.8	3.61
V50-1	290.9	35.27	180.9	0.2137	13.848	11.9891	5.1196	9110	4687	2030	2.26	90.05	2.69	4.75
V50-2	279.3	27.91	157.41	0.2	14.974	11.779	4.4215	10440	2327	8210	4.02	56.8	2.34	4.91
V50-3	292.4	21.05	154.23	0.1932	13.914	16.9459	3.1623	9310	2268	8390	4.59	76.45	2.56	3.14
V51-1	322.3	19.84	136.51	0.361	18.285	10.7897	6.4047	6810	3958	7960	3.67	78.15	1.92	2.81
V51-2	369.1	17.22	159.76	0.3849	16.563	13.9169	6.4842	11230	6156	6050	8.61	56.25	1.47	4.7
V51-3	311.5	19.91	158.33	0.3918	10.669	10.8541	7.8017	7850	3397	3530	4.46	50.65	1.61	1.96
V52-1	530.5	25.71	143.09	0.2959	13.119	8.4269	2.4212	6020	3695	8090	3.16	53.95	1.78	3.73
V52-2	426.9	25.75	172.04	0.289	15.834	8.1846	1.9771	9980	4624	3210	9.46	54.25	1.81	0.06
V52-3	526.2	31.61	155.88	0.2651	16.497	8.0623	2.326	8250	3645	4480	6.75	57.3	1.78	2.99
V53-1	287.1	25.65	100.99	0.2445	19.013	7.684	4.1136	10780	4635	5710	5.75	57.55	2.13	4.06
V53-2	214.2	35.77	104.19	0.2548	17.821	11.6329	3.3393	9070	3223	9520	4.79	60.8	1.81	0.13
V53-3	224.6	29.31	110.04	0.2377	18.219	11.1192	7.0366	7680	2589	5820	2.53	81.45	2.14	0.1
V54-1	365.8	23.14	141.56	0.3096	15.437	4.7204	6.6375	6440	2842	740	19.61	44.8	1.19	2.08
V54-2	420.4	28.4	164.58	0.3781	16.828	6.4079	4.8515	9690	4325	9740	8.73	52.95	1.49	4.8
V54-3	391.4	20.12	140.9	0.3986	18.152	4.5281	5.9095	11430	5624	10530	5.28	79.6	2.13	0.95
V55-1	399.1	24.8	171.38	0.5373	16.364	7.2306	2.7915	9630	6908	2430	9.33	67.55	2.1	5.26
V55-2	417.8	22.83	126.43	0.5709	17.093	7.2624	2.233	8950	5876	8900	5.72	57.8	2.41	2.65
V55-3	554.9	23.78	158.22	0.561	17.954	9.0011	2.4799	6850	1789	6570	5.76	71.9	1.84	0.4
V56-1	270	18.55	248.9	0.2171	8.02	17.0315	5.5956	9820	3872	4590	2.68	65.45	2.64	3.79
V56-2	324.8	18.96	193.42	0.2445	10.139	19.641	4.4127	10150	5401	7290	8.19	80.35	2.34	2.1
V56-3	268.2	27.21	226.21	0.2411	9.808	18.7673	3.7012	11480	5407	5790	5.69	63.75	1.84	3.8
V57-1	398.4	25.34	200.99	0.2137	13.848	12.2845	2.0853	6630	4498	7720	3.39	86.05	1.67	2.82
V57-2	336.6	22.62	238.27	0.1692	14.245	14.6081	3.7134	11230	4014	10450	8.83	63.35	1.69	2.5
V57-3	275.9	22.21	200.99	0.2068	16.099	15.6225	2.7164	8650	2455	9120	7.8	72	1.76	2.66
V58-1	308.8	19.25	223.25	0.2514	9.808	9.3401	1.9425	7410	4847	1420	3.14	68.9	1.5	1.45
V58-2	291.6	18.05	151.64	0.361	11	9.1022	1.4347	8670	4273	4480	7.23	74.25	2.56	3.11
V58-3	295	20.88	195.61	0.2822	11.464	11.8058	3.0599	11770	2787	9240	8.83	48.6	1.85	4.11
V59-1	453.4	31.72	187.72	0.563	12.921	12.7816	2.6576	9190	4815	5570	1.67	69.85	1.62	4.29
V59-2	345.5	26.27	206.58	0.5493	8.483	12.0486	2.7113	11170	3360	10580	7.24	64	2.4	2.53
V59-3	302.1	30.34	233.77	0.563	8.483	11.1187	5.4582	8730	3663	6280	3.34	71.15	1.71	0.1
V60-1	326.1	23.06	184.65	0.3164	13.517	12.1597	1.3226	6150	3620	8580	3.23	68.4	2.22	2.13
V60-2	411.1	28.51	125.77	0.3301	8.02	12.7788	1.2594	9980	3680	4860	3.76	52.45	1.42	2.35
V60-3	442.9	31.16	128.95	0.3438	7.424	12.429	1.7715	10270	3531	5700	4.39	52.45	2.1	2.05
V61-1	350.4	24.08	235.64	0.2719	7.556	3.6412	3.9683	6110	4834	6940	4.6	71.6	2.1	4.98
V61-2	356	27.62	254.61	0.2274	5.715	3.9392	6.4186	7820	4467	8880	4.03	49.45	1.58	2.14
V61-3	336.9	24.66	247.92	0.3027	7.656	3.0812	5.0184	8710	4292	10300	7.75	74	2.25	3.39
V62-1	644.8	29.03	215.46	0.3678	20.801	9.3987	2.5957	5960	3523	6830	7.8	52.55	1.47	8.8
V62-2	616.3	28.88	212.5	0.3438	22.987	9.82	5.5786	9410	5176	4960	10.83	64.45	2	4.25
V62-3	639.9	31.72	167.43	0.3336	17.954	10.6389	1.3431	6900	2375	5010	8.83	73.65	1.81	3.65
V63-1	296.2	32.29	195.5	0.2856	10.073	10.7286	7.4286	6500	4621	8690	3.38	79.7	2.2	9.96
V63-2	320.3	24.13	188.93	0.2822	8.417	6.4163	3.7802	7650	4054	9230	8.87	57	1.41	4.71
V63-3	356.3	21.55	234.76	0.2685	8.616	6.2905	3.352	11180	3604	8250	8.05	61.15	1.51	1.73
V64-1	436.9	31.65	189.69	0.3404	16.563	11.5459	3.5469	11490	3749	2610	1.82	47.85	1.16	3.91
V64-2	412.2	28.66	184.21	0.2856	17.556	9.9263	2.8613	8330	1869	4230	3.7	53.55	1.35	2.85
V64-3	428.3	33.96	185.31	0.2925	17.821	10.98	2.3511	9930	6451	6310	8.56	70.65	2.54	1.94
V65-1	347	17.33	297.15	0.2514	22.06	6.1467	2.9404	6080	3618	8580	3.32	53.1	2.54	3.02
V65-2	327.6	24.12	299.12	0.2822	20.205	6.5419	3.1432	9240	6761	5510	4.73	81.3	1.59	1.63
V65-3	310.3	20.06	207.89	0.2856	18.616	7.8265	3.274	9580	3021	6670	8.05	54.3	2.3	1.94
V66-1	422.7	18.92	116.56	0.2068	17.159	7.8593	3.2151	8780	3080	1090	12.48	70.15	2.31	4.3
V66-2	329.1	23.03	139.58	0.1966	17.689	6.2957	1.956	8270	2264	4980	9.76	69.35	2.32	4.4
V66-3	432.1	23.55	114.36	0.1966	17.49	6.8724	5.0368	7740	2909	4700	3.36	68.75	1.81	4.92
V67-1	476.6	10.32	119.85	0.2137	10.073	8.8117	2.4486	6500	3472	7640	3.3	57.6	2.2	2.88
V67-2	437.3	21.75	120.61	0.1863	7.689	9.614	3.3622	7130	2143	8490	8.76	48.6	2.29	0.35
V67-3	480	15.52	143.86	0.2103	9.146	14.0091	1.5262	6340	6161	8640	3.36	63.05	2.01	0.42
V68-1	335.1	24.68	213.71	0.5048	9.609	4.3836	2.3929	11030	4711	3110	4.21	51	1.92	4.09
V68-2	387.9	24.14	261.84	0.4295	10.338	11.591	3.055	8910	4459	7530	9.69	62.8	1.42	4.35
V68-3	318.2	27.77	179.61	0.4295	9.411	16.7028	2.0684	8030	4445	10260	4.49	67.1	2.59	4.07
V69-1	317.5	21.4	127.52	0.4175	14.179	12.9685	1.5798	8230	3886	9160	3.21	52.8	2.16	5.83
V69-2	236.6	20.95	160.42	0.4281	12.854	9.5833	2.5783	6620	4837	9540	2.88	53.7	2.15	1.16
V69-3	266.9	18.01	190.02	0.4514	13.583	7.7886	2.4589	11070	2876	8840	2.53	67.35	2.49	4.5
V70-1	274	23.74	183.44	0.2616	8.503	3.1366	1.7194	5050	3400	7960	2.74	62.55	1.38	4.33
V70-2	204	21.12	142.98	0.2616	13.318	4.2521	1.8911	9120	3220	5500	7.24	80.15	2.41	2.2
V70-3	323.4	26.68	213.93	0.3233	13.782	3.4682	1.4453	6860	3150	4830	3.63	57.75	1.64	4.97
V71-1	332.8	21.7	243.2	0.2788	13.583	12.9648	1.5391	6720	5162	7870	2.32	65.9	1.62	1.19
V71-2	447.4	23.51	160.2	0.2822	13.384	13.9691	3.0015	7650	6630	3870	9.32	78.9	2.17	0.85
V71-3	386.7	21.72	210.96	0.3062	15.106	15.8943	1.4794	11750	3352	4050	7.73	59.45	1.33	4.2
V72-1	341.4	31.12	175.44	0.1897	10.47	3.3831	1.7388	6040	2809	7990	2.62	58.05	1.81	4.17
V72-2	481.2	30.57	221.82	0.2137	12.854	3.0558	2.399	9520	3105	7010	7.83	67.15	2.63	2.09
V72-3	486.9	23.84	223.03	0.2068	11.066	3.8424	1.7707	8650	5499	9260	6.3	62.4	1.47	0.81
V73-1	318.6	19.22	122.54	0.2616	9.94	4.3019	3.2508	8000	1962	1150	1.9	30.25	0.7	3.31
V73-2	383.7	19.4	156.14	0.2479	7.556	4.7588	4.1098	6960	6906	5730	6.79	76.05	1.49	2.55
V73-3	406.2	15.42	164.36	0.2685	6.96	15.0607	2.0276	9680	5085	5730	3.12	60.05	2.11	2.35
V74-1	350.7	20.71	118.93	0.226	15.768	6.4077	2.1669	6860	2770	1670	2.31	42.3	2.47	2.28
V74-2	338.1	19.16	108.05	0.2685	17.027	5.9655	6.3253	6400	2371	7970	6.77	54.5	2.66	0.32
V74-3	357.6	16.82	137.3	0.2336	17.49	5.0566	5.1465	10720	2605	8210	10.56	63.7	1.77	3.46
V75-1	361.6	30.64	116.01	0.3404	27.358	9.0196	2.1901	8050	4790	6610	9.22	63.55	1.92	3.24
V75-2	402.5	34.59	133.33	0.3336	28.881	7.4527	1.2836	10080	4939	6870	5.45	58.6	1.97	2.99
V75-3	391.2	33.77	197.15	0.3233	27.358	10.7545	2.1154	8720	3205	7040	8.22	71.6	1.68	2.03
V76-1	335.5	22.18	233.44	0.2137	17.159	6.1978	7.3678	8860	4324	2430	2.29	65.05	2.5	4.07
V76-2	359	28.73	269.85	0.2377	15.901	4.4701	5.1277	7800	3793	4170	6.09	53.75	1.67	2.03
V76-3	445	33.58	256.69	0.2342	15.901	4.1411	4.4848	8150	5625	10280	8.11	59.85	2.05	4.27
V77-1	593.9	20.4	139.14	0.2548	8.881	13.0623	6.5027	7070	2789	7320	3.73	76.95	2.19	1.18
V77-2	590.9	18.91	120.83	0.2719	10.073	10.9123	1.3907	7870	6571	10400	7.5	71.45	2.4	2.47
V77-3	587.1	23.22	121.38	0.2514	9.08	11.6707	6.8512	6840	6787	3070	2.68	79.05	1.94	0.53
V78-1	489.3	20.79	155.04	0.3918	16.762	12.5905	2.2289	5600	3321	7540	3.04	80.9	1.73	5.04
V78-2	466.8	15.12	121.6	0.3986	17.623	12.9833	4.2655	6610	6290	4110	8.12	60.9	2.14	3.11
V78-3	468	20.15	107.35	0.4466	16.166	14.7937	2.5309	10940	4639	10620	10.69	71.95	2.11	2.96
V79-1	425.3	20.44	149.12	0.3712	11.795	4.071	3.4616	5910	3156	6110	3.97	83.65	1.79	5.44
V79-2	401.3	24.18	205.66	0.4397	10.139	4.833	2.3201	6170	2565	8300	2.85	81.35	1.87	4.78
V79-3	392.4	26.08	154.17	0.5151	10.603	3.9422	7.0426	8110	1906	10000	3.37	51.25	2.23	0.81
V80-1	178.9	38.29	174.67	0.3404	16.099	4.992	5.1867	6420	4872	9000	2.56	42.15	1.77	3.21
V80-2	248.5	37.02	217.43	0.3199	15.238	6.1899	1.6081	8280	1976	7950	5.72	63.4	2.53	2.12
V80-3	207	22.62	239.36	0.2959	16.099	6.4577	1.9003	6110	4428	5030	4.29	73.1	2.65	3.26
V81-1	331.2	19.4	108.99	0.2068	19.278	8.9763	7.0666	6870	5626	7310	4.54	63.2	1.7	2.99
V81-2	304.6	22.41	144.85	0.2	17.225	10.9057	2.1884	8670	2907	10560	7.36	49.25	2.66	2.74
V81-3	293.4	20.31	182.89	0.2274	14.907	10.3867	3.5668	6510	4981	8010	10.47	81.8	1.38	3.51
V82-1	461.3	18.89	176.75	0.4911	18.219	3.6935	1.8578	6270	3159	560	3.12	38.3	1.39	2
V82-2	379.3	16.17	197.26	0.2719	16.894	3.1318	1.3957	8270	1750	6530	7.87	59.15	1.47	2.27
V82-3	386	22.16	215.13	0.2753	17.623	3.8269	1.8376	8100	4124	5040	3.27	77.15	2.02	3.9
V83-1	504	15.9	125.11	0.4158	8.417	7.6797	1.3386	6630	5471	9310	4.52	48.95	2.18	3.06
V83-2	458.7	13.6	219.63	0.3884	11.596	6.6041	1.9453	9520	6080	3790	10.3	79.75	1.97	3.96
V83-3	532.4	16.23	123.57	0.3678	8.55	7.4383	1.6486	6260	2993	5610	7.92	66.95	2.31	4.87
V84-1	265.2	15.79	178.73	0.2342	8.55	7.8813	2.4376	5260	5548	9100	2.71	65.75	1.97	6.35
V84-2	270.6	14.03	155.04	0.2377	6.96	7.9245	1.8699	8900	1945	4720	3.58	70.8	2.39	2.82
V84-3	277.5	13.44	116.23	0.2514	6.762	8.2954	2.8967	6630	2249	9250	5.96	71.05	2.13	4.58
V85-1	320.8	28.34	272.15	0.2411	7.887	9.5998	1.4822	6720	3204	6460	3.16	43.25	1.27	1.33
V85-2	351.2	28.45	270.61	0.2582	8.616	5.3518	1.4031	7500	2251	5800	5.72	54.45	1.62	0.66
V85-3	412.6	27.35	262.61	0.2582	7.159	6.3906	1.3815	5750	6176	5780	10.23	61.85	2.6	3.09
V86-1	361.6	27.77	175.77	0.224	6.828	7.0015	7.7778	7350	4870	8280	5.83	67.05	3.03	1.33
V86-2	386.7	23.69	195.5	0.2411	20.801	5.7038	9.5268	7340	2230	5040	10.47	79.55	1.94	0.86
V86-3	448.5	27.12	214.14	0.2377	15.702	7.1622	9.0103	7450	5271	10530	7.04	50.4	1.38	4.05
V87-1	342.5	24.26	213.38	0.2685	8.417	17.4237	2.7315	8000	3196	1750	2.14	52.7	1.87	4.6
V87-2	384.6	20.15	225.55	0.224	12.722	17.0502	3.0086	10320	6697	10150	6.21	62.8	1.84	1.64
V87-3	463.8	26.57	241.56	0.2377	10.735	17.8721	3.711	6100	5772	7040	3.14	62.4	2.1	4.09
V88-1	418.2	22.1	123.25	0.3781	17.755	11.3322	4.3382	7680	3445	2440	3.01	59.95	1.91	1.81
V88-2	410.7	26.29	118.53	0.3712	18.616	9.2173	3.9827	6230	5457	6870	3.14	76.2	1.97	3.26
V88-3	328.7	22.18	122.7	0.3541	15.305	10.2748	5.5248	7250	6657	10380	10.37	73.95	2.67	4.28
V89-1	228.4	27.07	259.54	0.2	10.801	5.3369	3.1544	6940	4782	7550	4.04	60.7	1.62	4.7
V89-2	188.7	26.17	194.85	0.2308	10.338	5.3693	3.0224	11000	3648	3130	6.57	79.1	1.95	1.92
V89-3	223.1	17.5	185.64	0.2548	15.834	4.8011	3.6267	6380	6467	3640	5.32	55.6	1.48	1.07
V90-1	640.7	26.56	107.79	0.4705	11.464	14.1286	1.3197	10010	4658	8090	10.74	77.15	2.25	3.46
V90-2	663.5	24.59	129.71	0.5267	9.808	12.6088	1.4015	6880	5488	6040	5.98	65.8	1.77	2.96
V90-3	663.5	23.08	138.49	0.4962	8.682	13.5642	2.1964	9110	4742	5460	7.11	56.35	2.12	6.58
V91-1	271.4	26.52	297.92	0.4089	20.007	8.5726	1.352	6940	6331	7380	4.39	83.05	2.27	1.2
V91-2	243.7	19.59	289.04	0.4055	20.139	8.3818	1.7439	9520	6018	3380	6.35	55.95	1.7	2.18
V91-3	289.7	24.53	267.11	0.4055	20.073	9.2595	1.4291	8750	4535	5460	3.56	58.35	1.9	4.1
V92-1	357.5	21.66	290.79	0.2856	11.927	9.4379	1.864	5530	2621	600	6.15	90.25	1.67	1.56
V92-2	341.4	18.02	261.29	0.2651	10.934	9.5877	2.1315	9630	4705	10030	5.45	75.1	2.49	4.93
V92-3	328.7	21.58	298.25	0.2925	12.457	11.8398	1.8262	8730	1841	6050	9.27	60.2	2.26	0.21
V93-1	346.7	20.85	103.25	0.4226	9.411	13.6932	1.7779	6530	4187	8590	2.56	74.4	2.13	2.21
V93-2	407.7	20.73	134.1	0.3164	9.477	14.7891	2.3181	9180	3735	5230	5.82	55.35	1.66	2.48
V93-3	301.3	22.87	116.78	0.3336	8.152	17.4829	3.5055	5700	5717	4900	4.44	76.05	1.76	4.26
V94-1	336.2	32.12	185.64	0.2836	8.483	3.2455	2.6042	10720	3564	4120	2.41	61.3	2.57	5.03
V94-2	302.8	28.93	173.57	0.2521	11.993	3.8148	1.1128	7930	5645	7580	6.15	69.35	1.75	3.2
V94-3	293.5	31.97	179.06	0.3082	7.821	3.8113	4.5055	5980	5693	5200	9.03	52.2	1.89	0.63
V95-1	412.5	15.51	190.9	0.289	7.027	6.5283	1.8325	12300	3306	6710	2.46	63.7	3.04	3.37
V95-2	369.8	18.19	127.19	0.2479	8.483	7.1936	3.0459	9120	2201	4030	8.68	50.55	2.37	4.23
V95-3	411	19.41	149.45	0.3027	6.629	6.4944	2.6436	7170	4132	8290	7.24	79.05	2.29	3.8
V96-1	413.7	25.27	174.78	0.3062	16.364	11.3586	4.241	9840	4658	3800	2.1	52.35	1.93	4
V96-2	427.9	29.15	215.68	0.361	17.954	9.5069	1.8232	9180	4002	4820	9.64	60.8	2.68	1.93
V96-3	449.3	23.77	149.56	0.3096	16.894	8.7731	2.1333	8070	2647	4720	6.48	72.4	2.49	4.62
V97-1	278.9	19.11	150.77	0.3199	11.795	3.9713	1.553	7890	3713	8460	3.69	55.25	1.97	9.87
V97-2	305.5	20.18	154.93	0.2514	14.046	4.5745	1.8441	5910	4885	5570	10.79	81.8	1.57	4.89
V97-3	320.4	18.77	195.83	0.2959	14.378	5.2637	1.2531	10190	3880	9430	5.5	63	1.31	0.14
V98-1	289.6	27.16	125.44	0.2651	9.212	13.1594	3.8094	9910	3939	5300	2.11	60.95	2.59	4.46
V98-2	402.5	27.5	102.98	0.2719	9.344	10.5955	9.6319	9070	3858	3360	2.97	63.6	1.71	2.6
V98-3	351.2	27.41	123.03	0.2582	8.086	12.8853	3.406	9460	3422	5470	10.37	60.95	1.34	1.65
V99-1	24.6	25.11	117.65	0.7507	16.099	6.1815	2.2046	10510	6027	6230	6.48	65.05	1.92	2.18
V99-2	431.7	27.59	143.97	0.6411	14.311	5.8937	2.4025	9420	4273	7740	6.75	76.95	1.98	3.39
V99-3	500.6	24.52	182.35	0.6664	11.927	6.0256	2.4523	8660	4014	5970	9.22	55.85	2.17	5.03
V100-1	462.8	19.11	194.63	0.313	18.086	4.0837	1.185	7910	2895	8700	2.5	50.85	1.78	3.52
V100-2	486.4	20.11	168.86	0.3781	18.881	4.8502	1.6357	5540	5788	9680	7.72	56.8	2.05	4.61
V100-3	435.8	20.71	158.22	0.4089	15.57	5.139	1.351	11340	2489	5970	7.06	75.75	2.14	1.16
V101-1	365.8	23.93	254.71	0.2723	9.08	14.0956	3.3436	6450	4309	7350	9.54	56.85	1.92	3.15
V101-2	387.5	19.75	209.76	0.2671	12.987	17.0088	3.3475	8330	5054	6180	9.88	65	1.57	2.69
V101-3	340.7	29.31	233.88	0.3027	12.722	13.1332	2.4945	10640	2440	5330	4.47	74.25	1.69	3.39
V102-1	480.4	21.83	116.84	0.3027	16.497	6.2809	3.3241	5690	2823	6180	11.4	83.7	2.31	2.71
V102-2	463.5	15.68	158.22	0.2788	18.483	8.1295	7.2704	8900	6874	4030	10.23	68.1	2.04	3.36
V102-3	476.3	19.18	139.04	0.2856	19.344	8.4314	4.3224	7820	4528	7500	3.29	80.7	1.7	0.32
V103-1	312.6	13.47	144.74	0.2753	10.669	13.0133	2.1605	8050	2366	1750	2.21	51.9	1.68	3.13
V103-2	363.5	22.91	152.52	0.3404	9.808	9.2274	3.0386	10710	2998	8400	3.29	62.65	1.94	0.68
V103-3	408.5	28.7	140.9	0.3267	9.808	8.9963	2.6574	8930	3047	4670	2.7	80.35	2.68	4.41
V104-1	326.1	20.67	190.02	0.7164	10.735	3.2679	1.288	7280	4334	8600	2.53	58.35	2.02	3.54
V104-2	384.5	22.85	205.37	0.6435	9.411	3.2569	2.9486	9120	5668	4010	10.49	76.45	2.11	2.04
V104-3	464.3	24.09	194.41	0.5435	8.682	3.5538	1.7961	6660	6822	3500	7.65	79.95	2.33	3.33
V105-1	235.8	22.28	193.97	0.1829	13.45	4.4525	3.4389	6550	5973	9970	3.16	61	2.37	3.86
V105-2	275.9	25.45	180.48	0.1726	8.417	5.0265	2.2185	5660	4312	9490	8.02	65.3	2.6	0.71
V105-3	402.5	22.35	142.98	0.1966	15.172	6.0987	4.3283	8680	2481	3430	4.24	69.3	2.46	0.61
V106-1	443.3	20.06	133	0.4969	20.404	9.9084	1.86	5770	4725	9700	2.71	87.85	1.83	4.73
V106-2	402.5	25.9	154.93	0.461	10.205	10.2451	2.7171	6450	5546	10190	10.88	52.6	2.01	3.46
V106-3	383	31.65	139.58	0.3911	15.437	9.5263	3.2626	9140	4798	7040	10.52	65.75	1.47	4.29
V107-1	336.9	21.91	137.39	0.2514	18.086	4.7727	1.3557	6300	3935	650	4.37	84.65	1.92	1.95
V107-2	259.4	23.25	158.22	0.2342	16.762	6.343	2.7674	10320	2263	5660	9.22	63.55	2.07	2.49
V107-3	275.1	25.19	126.43	0.2411	16.099	5.8398	2.7045	7140	6368	3630	2.95	70.9	2.11	3.18
V108-1	419.7	18.43	206.47	0.4692	17.424	6.3342	2.8656	6850	4268	7350	2.4	45.4	2.12	1.98
V108-2	293.5	26.6	156.03	0.5517	17.093	7.4859	1.3643	6400	2918	4070	2.61	52.15	2.17	1.49
V108-3	266.1	21.67	159.32	0.5685	15.437	5.7949	1.4495	8690	2093	3540	3.98	65.5	2.57	1.65
V109-1	822.3	26.97	247.04	0.3182	15.901	12.8215	3.7415	9120	4804	2700	7.89	43	1.51	4.43
V109-2	769.1	28.33	292.55	0.3322	10.801	10.2424	2.3956	8840	4534	3180	10.52	66.9	2.62	0.59
V109-3	677.4	30.76	290.9	0.3551	15.768	11.0536	2.0235	10280	4159	3610	4.07	59.7	2.45	4.34
V110-1	451.9	16.82	136.18	0.3918	12.788	3.5533	1.4397	5280	2985	8300	2.9	54.15	1.7	4.03
V110-2	500.6	17.7	203.51	0.4363	11.464	4.0598	1.278	6280	6245	4770	7.35	71.9	1.92	2.11
V110-3	530.9	19.48	197.92	0.4945	14.775	5.706	2.9241	6230	2247	8750	7.92	76.75	1.29	4
V111-1	350.8	27.71	203.4	0.563	8.881	3.9524	1.7143	6880	5332	6280	4.36	65.8	1.87	1.81
V111-2	338.1	25.8	210.2	0.5767	9.543	3.9558	1.77	7310	3476	7560	8.26	54.2	2.58	4.53
V111-3	347	28.81	200.44	0.4363	8.947	3.3405	2.0257	9350	6582	4000	6.01	61.65	2.02	1.12
V112-1	323	18.33	157.13	0.2171	3.583	17.6154	2.9652	7180	4036	7480	2.26	57.4	1.79	2.1
V112-2	426.7	17.24	253.51	0.2137	3.848	18.8692	5.5363	8160	4194	4320	6.96	67.45	1.49	2.86
V112-3	328.1	21.5	202.96	0.3815	3.98	17.801	3.4303	8200	2340	3500	5.39	67.9	2.21	4.54
V113-1	321.9	18.18	241.23	0.3027	19.344	10.3754	3.0595	6310	4784	6550	2.53	74.3	2.12	4.42
V113-2	254.5	16.72	227.19	0.2959	20.801	10.8623	2.2767	5710	2460	8120	8.65	67.65	2.39	3.63
V113-3	320.8	24.68	222.7	0.3233	18.55	9.0864	2.5512	5670	4110	4710	6.28	52.35	2.61	2.25
V114-1	587.1	22.31	165.57	0.3027	16.497	10.8426	1.8985	8380	4497	4360	8.11	61.85	1.81	2.21
V114-2	593.9	24.65	154.5	0.2479	15.305	10.5747	1.262	5710	5357	6230	7.11	76	1.47	4.19
V114-3	597.6	26.18	118.2	0.2685	17.027	11.6884	1.8951	6110	3648	4280	5.77	53.55	1.66	0.25
V115-1	404.7	22.21	295.5	0.1829	8.815	5.6104	1.3849	5640	3028	6190	2.97	61.7	1.51	3.86
V115-2	404.3	23.28	227.85	0.2	8.748	13.634	1.3839	6510	2369	7360	9.03	78.1	2.67	4.73
V115-3	404.7	23.62	268.42	0.2068	9.013	14.3673	1.386	7500	2121	4360	5.76	67.7	2.38	4.07
V116-1	287.6	13.96	128.73	0.2582	21.265	8.9466	2.5833	6680	4574	7180	2.98	52.8	1.74	0.89
V116-2	344.9	15.19	141.78	0.2993	19.146	10.8079	2.1334	6620	5636	6060	4.9	52.95	1.74	0.32
V116-3	320.3	15.27	145.07	0.3096	21.729	9.276	2.4759	9450	4330	6490	7.26	81.45	2.22	0.18
V117-1	209.6	29.18	145.07	0.2959	12.722	16.1427	4.8583	5710	2922	10140	2.48	59.25	1.7	3.37
V117-2	180.7	27.32	161.51	0.2856	14.179	16.9502	5.4829	6790	4177	3550	4.02	81.45	1.37	3.57
V117-3	218.6	29.3	141.78	0.2753	7.49	18.5343	2.9065	11570	5939	8800	6.82	67.85	2.13	4.58
V118-1	328.7	15.84	147.26	0.3507	21	10.315	3.8237	7370	4551	8090	4.53	74.7	1.26	2.86
V118-2	485.2	18.46	205.26	0.3712	16.232	7.4271	2.0343	5540	6077	4050	4.42	71.25	2.29	0.19
V118-3	435.4	18.64	183	0.361	12.457	10.0086	4.2286	9350	5395	6000	6.11	80.3	2.58	3.35
V119-1	223.8	25.52	219.96	0.3507	10.073	3.8875	4.5269	6150	2890	3810	4.5	65.75	1.48	3.72
V119-2	251.2	23.98	264.36	0.3678	10.801	5.062	4.8706	10720	6105	8630	9.61	66.9	1.47	1.67
V119-3	278.9	25.07	235.31	0.3747	11.066	6.3254	4.638	10870	5057	3670	4.86	62.85	1.39	1.74
V120-1	591.2	28.33	159.32	0.2171	9.146	13.3484	1.4685	9180	4867	3830	2.35	72.65	2.34	4.83
V120-2	413	26.61	135.2	0.2103	8.947	13.2903	1.8558	6960	4032	4840	5.67	48.9	2.32	2.98
V120-3	542.2	29.71	145.07	0.2274	7.159	14.9115	1.9143	11120	6082	8110	10.71	63.45	1.69	0.25
V121-1	376.6	22.65	139.58	0.2651	14.046	3.8617	2.6414	11070	4172	2960	3.81	103.75	2.13	4.96
V121-2	397.6	22.54	147.26	0.2788	14.378	5.6603	1.801	7190	6170	9400	5.15	50	1.39	1.23
V121-3	399.9	20.68	145.07	0.2208	13.715	3.2425	3.4455	6520	3353	10600	9.49	68.6	2.64	0.07
V122-1	404.7	24.89	203.18	0.3716	7.821	4.6858	6.1527	7180	5083	9700	2.75	71.45	1.75	3.52
V122-2	380	26.48	239.36	0.4041	7.093	9.1784	5.8195	10540	4090	9110	3.93	66.15	1.95	4.15
V122-3	290.9	25.91	195.5	0.2953	6.828	8.3255	6.3191	7380	3971	6830	5.15	57.25	2.17	1.31
V123-1	182.1	25.6	116.34	0.2342	7.358	13.0442	1.7348	6190	3133	10570	2.53	52	2.8	2.83
V123-2	291.2	22.43	110.53	0.224	5.305	12.1943	1.6889	7930	5880	8920	8.07	68.05	2.01	3.08
V123-3	254.7	18.92	141.01	0.2308	7.887	15.9727	2.0634	7260	1963	6130	3.02	62.85	2.31	3.27
V124-1	348.1	19.03	196.93	0.2822	19.212	3.6994	1.956	11940	3856	4410	1.81	51.6	2.67	3.3
V124-2	349.7	16.65	253.51	0.2925	18.285	3.54	1.7104	9240	3939	5720	4.29	76.4	2.02	2.65
V124-3	313.8	19.26	235.42	0.3233	17.887	3.6779	1.1255	8970	6202	3870	5.49	58.6	1.83	3.99
V125-1	267.6	23.28	234.98	0.4774	7.027	5.2868	3.9708	6670	3087	7960	14.73	56.35	1.4	4.8
V125-2	301.3	22.14	171.38	0.401	7.755	5.1173	2.2296	7630	6924	7550	8.11	74.4	1.89	1.25
V125-3	361.6	26.17	221.82	0.4236	7.821	5.1277	2.0828	7380	2332	5620	10.54	68.55	2.39	0.38
V126-1	316.3	26	219.41	0.5068	20.404	13.4887	1.6107	6940	2727	900	2.88	75.7	1.97	1.7
V126-2	400.2	28.55	109.43	0.4877	28.815	11.9349	1.53	8100	5488	3950	4.27	69.55	2.24	0.2
V126-3	432.1	24.11	120.61	0.4658	27.887	9.3115	2.5378	11750	4742	3150	6.89	61.1	2.63	4.62
V127-1	361.3	32.91	125.99	0.361	21.729	11.1069	1.7528	8040	3339	2100	2.74	118.75	2.59	4
V127-2	351.2	29.59	103.07	0.361	20.205	13.0125	1.1155	7250	6284	10080	5.32	70.1	2.19	2.09
V127-3	435.8	30.75	166.34	0.3678	21.066	12.5727	1.3569	9580	5869	3880	8.7	63.25	2.04	4.27
V128-1	398.4	22.12	223.42	0.4158	9.344	4.0725	2.4834	8740	4079	1930	3.21	44.2	1.51	4.18
V128-2	421.9	21.4	268.31	0.3507	10.205	11.1467	1.6819	7530	2653	6070	9.76	52.75	1.56	0.52
V128-3	404	21.98	277.41	0.3849	8.152	13.3629	2.0163	7400	1870	8380	10.34	71.2	2.43	4.13
V129-1	513	28.32	228.4	0.1966	16.629	12.2696	1.5645	7110	4262	6680	4.63	66.3	1.32	1.3
V129-2	556	28.68	254.71	0.1966	15.57	13.7353	1.6804	7080	2293	9770	3.58	64.75	1.97	3.46
V129-3	566.2	27.46	236.07	0.2514	15.702	11.7692	1.305	10200	5741	4350	6.37	49.05	2.66	1.2
V130-1	324.2	23.6	266.78	0.4969	6.033	9.3534	8.6655	5490	2558	450	3.9	68.1	1.14	1.53
V130-2	375.5	24.33	161.51	0.4219	5.98	8.8274	8.2787	10540	4970	8960	4.1	52.95	2.15	4.76
V130-3	342.9	23.66	256.91	0.511	4.907	9.9403	6.9606	7720	5891	9870	9.79	62.05	1.57	0.88
V131-1	377	30.56	214.25	0.1966	13.848	7.7287	1.5976	7270	4139	10800	6.23	72.75	1.86	1
V131-2	338.8	28.47	225.96	0.1863	15.702	7.3733	1.1444	7800	3929	7510	6.6	76.65	2.19	2.3
V131-3	404.4	32.73	223.88	0.1795	16.431	6.7262	1.057	10960	1893	4960	6.8	80.9	2.3	1.55
V132-1	409.2	27.62	124.89	0.539	17.291	5.5363	3.9165	7570	3484	1480	2.07	47	2.01	3.11
V132-2	641	27.06	133.22	0.5356	16.364	5.8166	3.152	10200	2626	7730	10.74	62.95	2.23	2.59
V132-3	335.4	27.43	139.8	0.5699	15.238	8.0373	4.15	7640	6866	3260	4.22	77.15	2.57	1.8
V133-1	463.5	25.34	116.01	0.3541	15.768	12.5104	5.0672	10780	4122	4210	2.23	44.8	2.49	6.89
V133-2	320.8	24.33	102.3	0.3678	21.397	10.6054	4.6645	9750	6592	9770	7.5	67.15	1.54	4.95
V133-3	629.4	26.24	105.26	0.3712	15.305	12.0188	3.1096	8220	3875	6130	9.69	69.4	1.57	2.02
V134-1	455.7	29.03	211.62	0.3747	9.609	3.4866	2.0392	6790	3791	8190	4.24	75.2	1.81	4.99
V134-2	461.6	34.11	223.97	0.4123	11.927	3.3214	1.8544	5830	5106	4290	8.95	55.95	2.24	4.45
V134-3	401.7	33.21	227.74	0.3678	13.848	3.3042	1.7485	6230	3205	4860	8.87	54.95	1.55	1.26
V135-1	323.8	14.42	257.79	0.2753	20.007	3.9267	2.9965	7240	4516	6540	2.55	84.75	2.24	2.11
V135-2	415.6	13.87	220.29	0.2411	17.689	3.6043	1.9597	8160	1686	7500	7.55	51.85	2.7	2.21
V135-3	348.9	14.68	231.25	0.2137	19.212	8.8255	4.3564	7430	1824	3430	7.77	63.45	2.31	3.07
V136-1	248.5	19.97	264.58	0.1966	9.543	4.1572	6.0257	6430	2692	5780	2.7	61.4	1.8	1.2
V136-2	178.9	25.38	200.99	0.1897	9.344	16.7677	2.0193	8780	3747	5850	8.05	77.15	2.37	3.63
V136-3	270.6	34.89	173.57	0.2205	8.417	13.977	1.4554	11600	6681	5620	3.1	78.65	1.56	0.67
V137-1	247.8	30.14	223.46	0.2685	6.431	8.5011	2.5888	7230	3822	180	2.66	60.2	2.46	1.83
V137-2	300.2	25.29	255.59	0.3062	6.629	8.5819	2.3058	10370	2636	10460	2.78	75	2.47	1.21
V137-3	269.5	29.2	243.86	0.3575	8.417	7.8407	2.7134	11180	5720	6030	6.89	74.15	1.76	0.36
V138-1	481.1	24.68	137.61	0.3849	7.556	3.7288	2.2398	7070	3023	360	2.33	60.4	2.61	2
V138-2	461.3	23.77	198.79	0.4055	7.755	4.1322	3.6375	7480	5985	8550	4.03	54.45	1.46	2.7
V138-3	315.2	25.08	183.99	0.3918	6.033	4.9983	1.9533	7370	3250	10510	4.88	57.4	2.65	3.43
V139-1	416.3	21.05	209.43	0.2137	10.735	8.4018	5.2156	7740	4617	8240	5.84	51.35	2.02	9.14
V139-2	567.6	20.92	286.07	0.2719	11.397	6.9043	3.7363	6740	4182	5930	7.21	48.35	1.44	0.22
V139-3	576.3	23.47	242.11	0.2925	12.325	7.0004	2.8646	7990	4083	8120	4.91	65.2	1.28	4.43
V140-1	307.7	19.22	223.36	0.3301	7.49	8.3482	1.8606	5870	4790	8770	6.92	57.7	1.59	4.82
V140-2	236.2	19.32	184.98	0.3199	8.748	12.0135	3.6216	6520	2352	7740	10.67	76.3	1.51	1.72
V140-3	333.9	20.12	185.09	0.4021	8.947	8.8308	1.8797	6880	4570	6050	4.79	52.05	2.58	0.8
V141-1	410.7	20.24	231.03	0.3199	17.556	4.7797	1.9241	5720	3146	7810	2.42	62.1	1.56	2.56
V141-2	371.4	25.06	285.31	0.3438	16.894	3.4727	1.6186	6290	4939	4150	6.48	70.35	1.3	3.87
V141-3	414.1	19.68	277.85	0.3404	16.629	4.5089	2.3252	11100	2883	7490	7.19	49.8	1.49	4.86
V142-1	369.9	19.84	111.62	0.3164	18.417	11.1915	2.5681	5460	3572	440	2.65	47.95	0.59	2.59
V142-2	304.3	20.05	154.63	0.3164	15.04	12.4421	3.3166	6230	5761	3410	5.23	60.6	1.87	2.73
V142-3	342.2	24.62	144.85	0.289	14.775	12.7173	4.0952	5890	5800	3700	7.95	51.8	1.66	3.6
V143-1	425.7	19.65	102.04	0.3199	10.139	4.2018	1.2341	5640	3739	9130	3.15	61.45	1.76	4.89
V143-2	408.1	20.16	129.56	0.3233	16.033	4.51	2.2738	10320	6693	7820	10.18	49.25	2.54	0.29
V143-3	416.3	21.53	122.98	0.3438	13.914	5.124	3.4255	10930	6617	3220	5.98	72.55	2.17	4.35
V144-1	378.9	25.15	193.86	0.1932	9.94	12.3556	1.8702	6690	3835	9470	7.57	71.6	2.45	1.29
V144-2	479.9	19.63	195.83	0.1897	12.854	14.9902	2.8045	11110	5678	9880	5.33	60.2	1.73	2.42
V144-3	504.6	21.05	203.29	0.176	9.742	13.7409	3.8509	11700	5346	9470	7.24	81.45	1.39	1.09
V145-1	265	21.87	205.15	0.337	13.45	6.7249	3.1929	6700	3614	8880	3.73	82.75	2.16	3.03
V145-2	339.9	24.41	268.75	0.3233	13.45	5.7719	3.5434	9460	5706	9170	5.01	72.7	1.77	1.96
V145-3	348.2	21.53	204.06	0.3301	13.119	6.2834	3.2313	7310	6567	5530	3.98	71.25	2.15	4.16
V146-1	413.3	25.45	257.68	0.5356	6.298	15.7378	1.8169	5310	4245	8900	2.5	60.55	1.81	4.17
V146-2	466.9	25.15	266.56	0.5288	9.609	16.0651	3.1689	5540	6909	5300	6.03	50.85	2.67	3.52
V146-3	402.8	29	259.1	0.5185	8.086	16.077	1.6608	9830	6217	10420	9.66	64.75	2.37	3.98
V147-1	487.9	32.69	239.61	0.3575	10.536	4.5115	2.0783	6220	4300	8970	3.03	63.8	1.68	5.1
V147-2	516.3	29.85	291.89	0.3712	11	4.3404	4.0383	6510	4204	10500	5.84	62.8	2.34	1.51
V147-3	501.7	28.85	268.2	0.3747	12.325	4.1824	2.8709	9880	6069	8320	6.43	78.1	2.67	4.48
V148-1	209	19.56	121.49	0.2425	4.642	12.5515	2.2006	6080	3670	6750	4.4	84.65	1.77	4.77
V148-2	248.8	30.6	170.72	0.361	7.623	17.0325	2.5844	10540	6651	5780	4.3	75.65	1.86	2.96
V148-3	251	27.65	156.69	0.3253	5.768	16.2669	2.5847	8450	6081	7320	9.39	74.4	2.38	3.3
V149-1	616	23.58	146.27	0.2822	9.742	15.823	2.804	7130	4486	8760	8.94	66.65	2.16	4.56
V149-2	530	33.71	129.28	0.2411	8.55	16.8008	3.2863	9520	4246	7560	4.66	50.85	1.99	3.52
V149-3	529.3	24.92	122.26	0.2548	9.212	19.2303	3.162	9830	6939	3270	8.73	60	1.98	2.44
V150-1	316.3	18.96	149.78	0.1795	9.609	5.7949	2.1641	6570	4719	8900	2.8	60.6	2.17	0.96
V150-2	344.8	17.5	158	0.1521	6.695	10.6854	1.6684	6740	3716	4470	2.65	56.45	2.12	1.43
V150-3	453	20.66	148.14	0.1589	7.027	10.3532	1.7208	9600	3201	3390	3.92	57.75	1.45	4.52
V151-1	304.3	27.24	231.69	0.1281	7.689	8.5614	1.385	7310	4926	10040	2.58	60.55	2.52	1.39
V151-2	301.7	26.83	268.97	0.2788	6.563	11.6482	2.9366	9690	6897	10110	8.29	75	1.86	0.12
V151-3	207.3	15.08	262.39	0.3062	6.695	12.578	3.4067	10500	4352	9770	10.74	57.65	2.52	1.41
V152-1	319.3	19.54	112.5	0.2582	17.093	7.4676	3.3941	6510	3233	10850	4.79	71.85	3.15	4.01
V152-2	361.3	24.85	217.76	0.2822	15.702	5.6475	3.2852	7930	6204	4260	4.88	51.7	2.31	4.76
V152-3	337.3	22.49	124.23	0.2856	17.821	8.4353	4.507	11520	6619	8720	9.25	65.1	2.3	4.61
V153-1	310	20	222.04	0.2719	11.795	3.9449	5.2821	12450	3561	5900	1.95	56.9	2.5	3.35
V153-2	318.6	20.46	289.25	0.2651	10.007	3.2537	4.5972	10940	3669	6040	7.51	68.85	2.01	3.54
V153-3	476.3	18.85	248.79	0.2822	11.265	3.2537	4.406	9970	6021	9890	3.83	51.65	2.67	3.41
V154-1	245.2	28.18	161.32	0.2137	13.782	7.7574	3.8813	13540	6027	4550	10.93	41.9	2.55	6.58
V154-2	403.2	17.69	157.89	0.2034	14.51	8.9711	4.1007	5940	3141	9250	9.2	65.2	1.98	3.54
V154-3	350.4	27.77	138.27	0.2479	13.98	7.2769	5.6083	11070	6568	6430	4.39	76.1	2.05	0.69
V155-1	304.7	26.2	126.43	0.2873	7.556	14.8149	3.7114	5650	6984	11880	19.5	63.6	2.36	7.89
V155-2	345.5	26.88	156.03	0.274	7.821	17.9818	2.6962	8440	6719	3470	9.68	74.15	1.48	4.77
V155-3	139.9	28.5	151.64	0.2921	5.172	14.7587	5.8776	11250	3399	7170	2.95	68.6	2.45	1.46
V156-1	128	26.09	103.44	0.2103	5.834	4.5978	3.1685	10940	7398	5030	1.73	50.2	2.67	3.86
V156-2	214	24.34	142.76	0.1795	8.152	5.0335	3.6673	10880	4925	9850	4.46	51.25	1.45	0.87
V156-3	174.1	30.41	102.08	0.2171	8.285	5.5889	2.6926	6680	4646	4610	2.82	76.75	2.7	0.51
V157-1	339.6	23.49	174.45	0.4089	14.841	10.8356	1.9765	7230	3467	7190	3.09	75.3	2.14	1.32
V157-2	427.2	25.66	147.7	0.313	20.073	15.643	2.0472	7590	5825	10320	6.23	57.4	1.96	4.69
V157-3	440.7	23.22	141.89	0.313	11.927	13.5148	1.8633	10930	6842	6610	10.54	58.6	2.09	2.91
V158-1	251.9	23.38	200.22	0.2651	14.576	10.0294	3.2896	12410	6855	6330	2.05	62.5	2.96	3.68
V158-2	331.7	24.62	251.86	0.2959	15.371	10.4409	2.3165	8900	6415	4060	9.76	69.9	1.43	1.91
V158-3	393.5	19.59	267.54	0.2925	16.497	10.3318	3.2644	11120	4865	4620	10.5	74.15	1.89	3.8
V159-1	234.7	34.22	228.4	0.3027	8.285	7.4852	2.9408	8180	6802	6910	3.26	54.95	2.04	1.66
V159-2	291.2	32.13	187.83	0.2411	12.589	8.6634	2.9463	8290	4061	8150	3.92	60.65	2.16	1.62
V159-3	255.7	39.3	199.89	0.3301	6.364	10.4049	2.3829	9700	6863	9090	9.52	51.3	1.89	0.46
